# Supplementary material for: Comparison of the gut microbiota and untargeted gut tissue metabolome of Chinese mitten crabs (Eriocheir sinensis) with different shell colors
Source: Front Microbiol. 2023 Jul 13;14:1218152. doi: 10.3389/fmicb.2023.1218152 (PMC10374289; doi:10.3389/fmicb.2023.1218152)
Supplement: Supplementary file 1 [file Data_Sheet_1.csv]

Supplementary Table 1. 159 differential gut tissue metabolites between RH and GH.
ID	Metabolite	Metab ID	Significant	Regulate	KEGG Compound ID	Mode	CAS ID	M/Z	Retention time	Adducts	Formula	Fragmentation Score	Theoretical Fragmentation Score	Library ID	KEGG Compound First Category	KEGG Compound Second Category	KEGG Pathway ID	KEGG Pathway First Category	KEGG Pathway Second Category	HMDB Superclass	HMDB Class	HMDB Subclass	Fragmentation Score	Theoretical Fragmentation Score	KEGG Pathway Description	KEGG Pathway Description	VIP_pred_OPLS-DA	VIP_PLS-DA	FC(RH/GH)	P_value	FDR	R25	R28	R29	R3	R31	R33	G10	G12	G14	G16	G5	G7
pos_175	(3S,3'S,5R,5'R,6R)-3,6-Epoxy-5,6-dihydro-3',5,8'-trihydroxy-beta,kappa-caroten-6'-one	metab_174	yes	up	-	pos	256505-53-0	599.4092989	6.683866667	M+H-H2O, M+H, M+H-2H2O	C40H56O5	-	67.5	HMDB0037795	-	-	-	-	-	Lipids and lipid-like molecules	Prenol lipids	Tetraterpenoids	-	67.5	-	-	1.7748	1.7224	1.1151	0.02504	0.1853	6.295	6.6568	7.219	7.377	6.6851	6.9332	6.7399	5.538	6.8413	5.8722	5.8401	6.0857
pos_212	3-Deoxyguanosine	metab_211	yes	up	-	pos	-	268.1038632	2.526333333	M+H, M+K, M+Na	C10H13N5O4	79.3	-	-	-	-	-	-	-	-	-	-	79.3	-	-	-	1.3722	1.3447	1.065	0.007066	0.09651	6.1063	6.2548	6.2386	6.0388	6.3135	6.1263	6.1166	5.5684	6.0695	5.4981	5.788	5.7793
pos_257	Argininosuccinic acid	metab_256	yes	down	C03406	pos	2387-71-5	291.1295703	0.532133333	M+H, M+K, M+Na	C10H18N4O6	75.2	-	HMDB0000052	Peptides	Amino acids	map01100;map00220;map00250;map01230	Metabolism;Metabolism;Metabolism;Metabolism	Global and overview maps;Amino acid metabolism;Amino acid metabolism;Global and overview maps	Organic acids and derivatives	Carboxylic acids and derivatives	Amino acids, peptides, and analogues	75.2	-	Metabolic pathways; Arginine biosynthesis; Alanine, aspartate and glutamate metabolism; Biosynthesis of amino acids	Metabolic pathways; Arginine biosynthesis; Alanine, aspartate and glutamate metabolism; Biosynthesis of amino acids	1.8706	1.7923	0.89	0.02312	0.1779	6.7821	5.2925	6.1206	6.6249	5.3118	6.6073	6.8715	6.7424	7.1057	6.8277	7.0303	6.7041
pos_907	5,7-Dimethoxyisoflavone	metab_906	yes	up	-	pos	26964-35-2	587.1846971	6.369366667	M+NH4, 2M+Na	C17H14O4	-	52.5	LMPK12050159;HMDB0030698	-	-	-	-	-	Phenylpropanoids and polyketides	Isoflavonoids	O-methylated isoflavonoids	-	52.5	-	-	3.1465	2.9846	1.4089	0.007377	0.09817	5.1554	5.003	7.2694	6.935	7.8479	6.9642	5.5179	4.1803	5.3305	3.5974	4.9058	4.2694
pos_927	Idoxanthin	metab_926	yes	up	-	pos	97169-13-6	599.4092257	6.44625	M+H-H2O, M+H	C40H54O4	-	65.9	HMDB0040656	-	-	-	-	-	Lipids and lipid-like molecules	Prenol lipids	Tetraterpenoids	-	65.9	-	-	1.9789	1.9254	1.166	0.0249	0.1849	5.569	5.986	6.5994	6.7847	6.1015	6.0395	6.1594	4.5513	6.104	5.0197	4.7202	5.2466
pos_1018	Baliospermin	metab_1017	yes	down	C09065	pos	-	563.3525515	6.8239	M+H, M+Na	C32H50O8	52.8	-	-	-	-	-	-	-	-	-	-	52.8	-	-	-	2.0188	1.929	0.8663	0.006434	0.09179	5.4477	5.3104	4.5656	5.2833	5.2181	4.4666	5.7573	5.9633	5.1632	6.1461	6.1385	5.7979
pos_1051	PE(O-16:0/0:0)	metab_1050	yes	down	-	pos	-	440.3136599	6.998916667	M+H, M+Na	C21H46NO6P	64	-	LMGP02060002	-	-	-	-	-	-	-	-	64	-	-	-	1.1657	1.0901	0.9531	0.03103	0.2127	6.257	5.8766	5.9035	6.105	5.549	6.0724	6.3706	6.1757	6.1921	6.0235	6.39	6.3695
pos_1112	SM(d14:0/18:1)	metab_1111	yes	down	-	pos	-	675.5431015	7.615833333	M+H, M+Na	C37H75N2O6P	53.3	-	-	-	-	-	-	-	-	-	-	53.3	-	-	-	1.0501	0.994	0.9724	0.005507	0.0857	7.2011	7.3446	7.0745	7.2282	7.064	7.018	7.4482	7.3202	7.4276	7.3426	7.3417	7.2692
pos_1332	PC(18:4(9E,11E,13E,15E)/0:0)	metab_1331	yes	up	-	pos	-	516.307638	6.655883333	M+H, M+NH4	C26H46NO7P	52.4	-	LMGP01050040	-	-	-	-	-	-	-	-	52.4	-	-	-	1.4709	1.4227	1.0802	0.014	0.1367	6.2496	5.3752	6.0879	6.1943	6.1239	6.2567	5.8349	5.4923	5.5356	5.4212	5.5846	5.7254
pos_1508	Alanylclavam	metab_1507	yes	down	C17360	pos	-	201.0868696	0.791616667	M+H, M+NH4	C8H12N2O4	64.6	-	-	-	-	-	-	-	-	-	-	64.6	-	-	-	1.453	1.4212	0.9004	0.04778	0.2653	5.1981	4.2124	4.4005	5.0715	4.3603	5.3536	5.0032	5.3598	5.8244	5.2108	5.1403	5.2177
pos_1648	Cis-2,3-Dimethylthiirane	metab_1647	yes	up	-	pos	5954-71-2	89.04240307	1.336383333	M+H, M+NH4	C4H8S	54.1	-	HMDB0039807	-	-	-	-	-	Organoheterocyclic compounds	Thiiranes	Not Available	54.1	-	-	-	1.7351	1.6727	1.1365	0.01278	0.1309	5.6794	5.2666	5.2663	5.3197	5.4591	4.727	5.0909	4.8261	4.8553	3.9536	4.769	4.4122
pos_1786	Caldine	metab_1785	yes	up	C03375	pos	-	132.1495577	0.449133333	M+H	C6H17N3	83.6	-	HMDB0011634	-	-	map01100;map00330	Metabolism;Metabolism	Global and overview maps;Amino acid metabolism	Organic nitrogen compounds	Organonitrogen compounds	Amines	83.6	-	Metabolic pathways; Arginine and proline metabolism	Metabolic pathways; Arginine and proline metabolism	1.4356	1.3535	1.0863	0.0177	0.1567	5.4107	5.6168	5.414	5.5054	5.3952	5.0709	4.8554	5.2658	5.2377	5.261	4.5693	4.6485
pos_1972	Chondroitin 6'-sulfate	metab_1971	yes	up	C00635	pos	-	512.1018022	0.730316667	M+Na	C16H27NO14S	-	76.1	HMDB0060453	-	-	-	-	-	Organic oxygen compounds	Organooxygen compounds	Carbohydrates and carbohydrate conjugates	-	76.1	-	-	1.4132	1.4069	1.0751	0.03127	0.2132	5.9675	6.423	6.3402	6.4398	6.5339	6.5314	5.625	6.148	5.2953	6.1855	6.0931	6.2234
pos_1985	Morpholine	metab_1984	yes	down	C14452	pos	110-91-8	70.06567958	0.764183333	M+H-H2O	C4H9NO	-	67.7	HMDB0031581	-	-	-	-	-	Organoheterocyclic compounds	Oxazinanes	Morpholines	-	67.7	-	-	1.4111	1.3673	0.9482	0.0006822	0.02506	6.1358	6.0317	6.3735	6.3489	6.2338	6.2042	6.6414	6.4387	6.6469	6.4761	6.699	6.4634
pos_2102	N-Benzyloxycarbonylglycine	metab_2100	yes	down	C03710	pos	-	210.0759586	1.078016667	M+H	C10H11NO4	55.6	-	-	-	-	-	-	-	-	-	-	55.6	-	-	-	3.1008	2.92	0.6852	0.0001135	0.007408	3.9533	3.153	2.8405	3.859	2.906	2.9436	5.2063	4.3649	4.5341	4.825	5.1324	4.6208
pos_2121	Acetylcarnitine	metab_2119	yes	down	C02571	pos	-	204.1229559	1.113033333	M+H	C9H17NO4	57.7	-	LMFA07070060;HMDB0000201	-	-	map04931	Human Diseases	Endocrine and metabolic disease	Lipids and lipid-like molecules	Fatty Acyls	Fatty acid esters	57.7	-	Insulin resistance	Insulin resistance	1.2362	1.1856	0.9603	0.004673	0.07838	7.0203	6.7887	6.8316	7.1165	6.674	6.9712	7.1432	7.1962	7.0026	7.2733	7.2424	7.2527
pos_2167	5-Methylcytosine	metab_2165	yes	down	C02376	pos	554-01-8	148.047297	1.266716667	M+Na	C5H7N3O	-	55.5	HMDB0002894	-	-	map00240;map01100	Metabolism;Metabolism	Nucleotide metabolism;Global and overview maps	Organoheterocyclic compounds	Diazines	Pyrimidines and pyrimidine derivatives	-	55.5	Pyrimidine metabolism; Metabolic pathways	Pyrimidine metabolism; Metabolic pathways	1.3965	1.3403	0.9379	0.0002222	0.01136	4.6965	4.8225	4.8599	4.6825	4.8034	4.8574	5.1156	4.9986	5.0306	5.2752	5.2001	5.0061
pos_2235	Isoxanthopterin	metab_2233	yes	up	C03975	pos	529-69-1	180.051537	1.577483333	M+H	C6H5N5O2	85.8	-	HMDB0000704	-	-	-	-	-	Organoheterocyclic compounds	Pteridines and derivatives	Pterins and derivatives	85.8	-	-	-	2.8314	2.7329	1.2327	1.03E-06	0.0002538	6.6079	6.275	6.2276	6.6676	6.1749	6.3822	5.3548	5.01	5.434	5.2621	5.0645	4.9724
pos_2245	(+/-)-Propionylcarnitine	metab_2243	yes	down	-	pos	-	218.1386101	1.612416667	M+H	C10H19NO4	64.6	-	-	-	-	-	-	-	-	-	-	64.6	-	-	-	1.7183	1.6923	0.9095	0.01914	0.1635	6.1365	5.9274	6.4338	6.1079	6.0303	6.7506	7.4946	6.3389	7.0588	6.4117	6.6823	7.1171
pos_2294	Uracil	metab_2292	yes	up	C00106	pos	66-22-8	113.0347779	1.9103	M+H	C4H4N2O2	89.7	-	HMDB0000300;MJDBOTE0000838	Nucleic acids	Bases	map00240;map01100;map00770;map00410	Metabolism;Metabolism;Metabolism;Metabolism	Nucleotide metabolism;Global and overview maps;Metabolism of cofactors and vitamins;Metabolism of other amino acids	Organoheterocyclic compounds	Diazines	Pyrimidines and pyrimidine derivatives	89.7	-	Pyrimidine metabolism; Metabolic pathways; Pantothenate and CoA biosynthesis; beta-Alanine metabolism	Pyrimidine metabolism; Metabolic pathways; Pantothenate and CoA biosynthesis; beta-Alanine metabolism	1.3302	1.2863	1.0515	0.001251	0.03603	6.5241	6.5489	6.4415	6.5839	6.4287	6.4592	6.3533	6.1309	6.2935	5.8927	6.1593	6.2508
pos_2313	Dopaquinone	metab_2311	yes	up	C00822	pos	4430-97-1	454.1189536	2.08795	2M+ACN+Na	C9H9NO4	-	52.8	HMDB0001229;HMDB0039119	-	-	map01100;map00350	Metabolism;Metabolism	Global and overview maps;Amino acid metabolism	Organic acids and derivatives	Carboxylic acids and derivatives	Amino acids, peptides, and analogues	-	52.8	Metabolic pathways; Tyrosine metabolism	Metabolic pathways; Tyrosine metabolism	1.7628	1.7129	1.0841	1.02E-06	0.0002538	6.1356	6.1602	5.9587	6.1087	5.9037	5.9917	5.565	5.584	5.6251	5.5624	5.5392	5.5681
pos_2437	7-Aminomethyl-7-carbaguanine	metab_2435	yes	down	C16675	pos	-	180.0879015	2.554166667	M+H	C7H9N5O	-	52.4	HMDB0011690	-	-	map01100;map00790	Metabolism;Metabolism	Global and overview maps;Metabolism of cofactors and vitamins	Organoheterocyclic compounds	Pyrrolopyrimidines	Pyrrolo[2,3-d]pyrimidines	-	52.4	Metabolic pathways; Folate biosynthesis	Metabolic pathways; Folate biosynthesis	1.6452	1.5812	0.9194	3.84E-05	0.003318	4.9635	4.9407	4.7872	4.9949	4.9333	4.8908	5.1669	5.5683	5.2711	5.3546	5.3677	5.3675
pos_2636	Succinoadenosine	metab_2634	yes	down	-	pos	-	384.1147252	2.913366667	M+H	C14H17N5O8	53.6	-	HMDB0000912	-	-	-	-	-	Nucleosides, nucleotides, and analogues	Purine nucleosides	Not Available	53.6	-	-	-	2.175	2.0369	0.8558	0.00797	0.1034	5.4647	5.0178	5.5546	5.7667	4.626	5.45	6.6735	5.5694	6.3215	5.5679	6.7058	6.4094
pos_2729	(9Z,11E,13E,15Z)-4-Oxo-9,11,13,15-octadecatetraenoic acid	metab_2727	yes	down	-	pos	17699-21-7	354.2020447	3.097483333	M+ACN+Na	C18H26O3	-	65.2	HMDB0031098	-	-	-	-	-	Lipids and lipid-like molecules	Fatty Acyls	Lineolic acids and derivatives	-	65.2	-	-	2.4227	2.4109	0.6704	0.02849	0.2018	2.6689	2.6706	2.5874	2.6512	2.6528	3.6834	2.6268	5.6076	2.6868	5.0333	4.4317	4.8438
pos_2935	Austinol	metab_2933	yes	down	-	pos	72040-27-8	476.2278383	3.585133333	M+NH4	C25H30O8	-	55.3	HMDB0034464	-	-	-	-	-	Organoheterocyclic compounds	Furopyrans	Not Available	-	55.3	-	-	2.3285	2.2468	0.7771	0.0442	0.2537	3.9547	6.307	4.627	3.468	4.4011	4.4681	4.4663	5.6073	5.0469	6.0816	6.8475	6.989
pos_2987	3,4-Dimethoxyphenyl methyl ketone	metab_2985	yes	down	-	pos	-	181.0859201	3.698466667	M+H	C10H12O3	77.8	-	-	-	-	-	-	-	-	-	-	77.8	-	-	-	2.3321	2.2812	0.7367	0.01775	0.1567	2.9623	4.1453	3.088	3.0764	3.4647	3.1046	3.5653	5.4	3.1223	4.8178	4.909	5.1217
pos_3384	Tyrosyl-Serine	metab_3382	yes	up	-	pos	-	251.102454	4.99935	M+H-H2O	C12H16N2O5	-	68.3	HMDB0029114	-	-	-	-	-	Organic acids and derivatives	Carboxylic acids and derivatives	Amino acids, peptides, and analogues	-	68.3	-	-	2.0828	1.966	1.1838	0.007	0.09608	4.4508	5.0921	5.4544	5.2982	5.8469	5.2321	4.317	4.2769	5.1615	4.2553	4.2321	4.261
pos_3439	Benzenemethanol, 2-(2-hydroxypropoxy)-3-methyl-	metab_3437	yes	up	-	pos	-	197.1172044	5.3145	M+H	C11H16O3	67.3	-	-	-	-	-	-	-	-	-	-	67.3	-	-	-	1.2153	1.1577	1.076	0.0191	0.1635	4.1905	4.3569	4.668	4.6631	4.6218	4.2565	4.1711	3.9368	4.0264	4.3756	4.3079	4.0484
pos_3441	N-lactoyl-phenylalanine	metab_3439	yes	down	-	pos	-	238.1072147	5.327983333	M+H	C12H15NO4	90	-	HMDB0062175	-	-	-	-	-	Organic acids and derivatives	Carboxylic acids and derivatives	Amino acids, peptides, and analogues	90	-	-	-	1.7958	1.6987	0.8813	0.003126	0.06247	4.0818	4.1895	4.7935	4.4462	3.9271	4.5333	5.1475	4.8779	4.7668	4.8399	5.1296	4.7119
pos_3624	Leukotriene C4	metab_3622	yes	down	C02166	pos	72025-60-6	626.3102087	6.18035	M+H	C30H47N3O9S	-	60.1	LMFA03020003;HMDB0001198;HMDB0005095	Lipids	Eicosanoids	map01100;map05310;map04664;map00590;map04976;map04080;map04726	Metabolism;Human Diseases;Organismal Systems;Metabolism;Organismal Systems;Environmental Information Processing;Organismal Systems	Global and overview maps;Immune disease;Immune system;Lipid metabolism;Digestive system;Signaling molecules and interaction;Nervous system	Organic acids and derivatives	Carboxylic acids and derivatives	Amino acids, peptides, and analogues	-	60.1	Metabolic pathways; Asthma; Fc epsilon RI signaling pathway; Arachidonic acid metabolism; Bile secretion; Neuroactive ligand-receptor interaction; Serotonergic synapse	Metabolic pathways; Asthma; Fc epsilon RI signaling pathway; Arachidonic acid metabolism; Bile secretion; Neuroactive ligand-receptor interaction; Serotonergic synapse	2.4636	2.3371	0.7891	0.01213	0.1276	5.6572	3.7685	3.6852	5.6864	3.7507	4.7907	5.9653	5.8511	5.5286	5.5747	5.9854	5.7374
pos_3822	(+/-)-Myristoylcarnitine	metab_3820	yes	down	-	pos	-	372.3105801	6.488183333	M+H	C21H41NO4	63.4	-	-	-	-	-	-	-	-	-	-	63.4	-	-	-	1.7548	1.6711	0.9095	0.005959	0.08809	5.8057	6.1799	5.3649	5.9073	5.9626	6.3548	6.519	6.7414	6.3188	6.5373	6.8097	6.1875
pos_5562	LysoPC(22:4(7Z,10Z,13Z,16Z))	metab_5556	yes	up	C04230	pos	-	572.3705536	6.949933333	M+H	C30H54NO7P	62.8	-	HMDB0010401	Lipids	Phospholipids	map00564;map05231	Metabolism;Human Diseases	Lipid metabolism;Cancer: overview	Lipids and lipid-like molecules	Glycerophospholipids	Glycerophosphocholines	62.8	-	Glycerophospholipid metabolism; Choline metabolism in cancer	Glycerophospholipid metabolism; Choline metabolism in cancer	1.0355	1.0052	1.039	0.01888	0.1631	6.2015	5.8557	6.2992	6.1666	6.0101	6.0814	5.9083	5.8559	5.9385	5.7126	5.7634	6.0608
pos_5662	24-Dehydroprovitamin D3	metab_5656	yes	down	C05107	pos	-	383.3306234	6.8449	M+H	C27H42O	52.9	-	HMDB0003896;LMST01010121	-	-	map01100;map00100	Metabolism;Metabolism	Global and overview maps;Lipid metabolism	Lipids and lipid-like molecules	Steroids and steroid derivatives	Cholestane steroids	52.9	-	Metabolic pathways; Steroid biosynthesis	Metabolic pathways; Steroid biosynthesis	2.69	2.5822	0.7104	0.006718	0.09369	3.7296	2.7522	2.669	4.8802	2.7345	4.0605	4.8975	5.7536	4.4966	4.6677	4.9582	4.5403
pos_5771	Docosanoylcarnitine	metab_5765	yes	down	-	pos	-	484.4357902	6.704883333	M+H	C29H57NO4	-	52.8	HMDB0062468	-	-	-	-	-	Lipids and lipid-like molecules	Fatty Acyls	Fatty acid esters	-	52.8	-	-	2.0683	2.0029	0.8749	0.002758	0.05886	5.2699	5.4042	5.0922	5.3188	5.7739	6.075	6.7239	6.57	5.935	6.1863	6.2838	5.9439
pos_5918	P-Anisaldehyde	metab_5912	yes	up	C10761	pos	-	137.0596458	6.579033333	M+H	C8H8O2	53.1	-	HMDB0029686	-	-	-	-	-	Benzenoids	Benzene and substituted derivatives	Benzoyl derivatives	53.1	-	-	-	1.2932	1.2409	1.0852	0.037	0.2324	4.8347	4.516	4.971	5.0952	4.9198	5.0758	4.6426	4.5719	4.7942	3.9255	4.3747	4.794
pos_6093	Arachidyl carnitine	metab_6087	yes	down	-	pos	-	456.4043957	6.432316667	M+H	C27H53NO4	-	81.3	LMFA07070052;HMDB0006460	-	-	-	-	-	Lipids and lipid-like molecules	Fatty Acyls	Fatty acid esters	-	81.3	-	-	2.5314	2.3948	0.7985	0.002967	0.06089	4.2123	5.0781	4.0622	4.314	4.1277	5.5399	6.2529	5.9828	5.3565	5.3831	5.9049	5.354
pos_6393	1-Methylinosine	metab_6386	yes	up	-	pos	2140-73-0	587.1847879	6.131366667	2M+Na	C11H14N4O5	-	67.4	HMDB0002721	-	-	-	-	-	Nucleosides, nucleotides, and analogues	Purine nucleosides	Not Available	-	67.4	-	-	3.094	2.9303	1.6129	0.02585	0.1881	2.898	3.465	6.583	6.1603	7.102	6.1938	4.4885	2.8747	4.1838	2.8531	2.83	2.8589
pos_6877	6-hydroxy-1-(hydroxymethyl)-1,4a,6-trimethyl-5-{[(2-oxo-2H-chromen-7-yl)oxy]methyl}-decahydronaphthalen-2-yl acetate	metab_6869	yes	down	-	pos	-	441.2227278	4.135866667	M+H-H2O	C26H34O7	-	51.7	HMDB0134762	-	-	-	-	-	-	-	-	-	51.7	-	-	2.53	2.4984	0.6557	0.02488	0.1849	3.3567	2.2381	3.2971	2.2187	2.2204	3.6639	2.1944	5.571	3.804	5.1379	4.415	4.7911
pos_7009	[(1R,16Z,24E,26E,28Z)-1,19-dihydroxy-12-[1-(4-hydroxy-3-methoxycyclohexyl)propan-2-yl]-30-methoxy-15,17,21,23,29,35-hexamethyl-2,3,10,14,20-pentaoxo-11,36-dioxa-4-azatricyclo[30.3.1.0?,?]hexatriaconta-16,24,26,28-tetraen-18-yl]oxidanesulfonic acid	metab_7001	yes	down	-	pos	-	501.7460734	3.846183333	M+H+Na	C50H77NO16S	-	93.7	HMDB0127699	-	-	-	-	-	-	-	-	-	93.7	-	-	1.9585	1.8176	0.8678	0.02138	0.1718	5.6493	5.6837	5.0789	5.615	3.8866	5.1965	6.1868	5.8771	6.1322	5.6844	5.9147	6.0529
pos_7012	2,6-Pipecoloxylidide	metab_7004	yes	up	-	pos	-	255.1490418	3.846183333	M+Na	C14H20N2O	-	52.9	HMDB0060725	-	-	-	-	-	Organic acids and derivatives	Carboxylic acids and derivatives	Amino acids, peptides, and analogues	-	52.9	-	-	2.8316	2.8726	1.5526	0.005518	0.0857	4.6029	5.2209	4.7727	5.3443	2.6683	3.8547	2.6423	3.7107	2.7023	2.6396	2.6165	2.7341
pos_7109	N-Monodesmethyl-rizatriptan	metab_7101	yes	down	-	pos	-	318.1912526	3.6558	M+CH3OH+H	C15H19N5O	-	62.5	HMDB0060847	-	-	-	-	-	Organoheterocyclic compounds	Indoles and derivatives	Tryptamines and derivatives	-	62.5	-	-	2.1125	2.0168	0.8045	0.002647	0.05759	3.6255	2.8577	3.1499	3.5544	2.8399	3.866	4.0833	4.249	3.6439	4.3536	4.2615	4.1419
pos_7110	Cynometrine	metab_7102	yes	down	C10587	pos	-	286.1554401	3.6558	M+H	C16H19N3O2	75.9	-	-	-	-	-	-	-	-	-	-	75.9	-	-	-	1.2889	1.2832	0.9098	0.04291	0.2511	4.0521	4.4567	4.0349	4.2319	4.3656	4.0967	4.243	5.1665	4.0586	4.7875	4.7059	4.777
pos_7113	12-Oxo-2,3-dinor-10,15-phytodienoic acid	metab_7105	yes	down	-	pos	197247-23-7	328.1864801	3.648816667	M+ACN+Na	C16H24O3	-	59.3	HMDB0032090	-	-	-	-	-	Lipids and lipid-like molecules	Fatty Acyls	Eicosanoids	-	59.3	-	-	2.7519	2.7185	0.6041	0.02719	0.1949	0.0974	3.3218	3.5374	2.9341	3.4108	3.3143	2.8891	5.7947	3.6429	5.2903	4.8101	5.0773
pos_7214	8-Hydroxy-2-methoxy-6-methyl-1,4-naphthoquinone	metab_7206	yes	down	-	pos	1589-92-0	251.0912399	3.465433333	M+CH3OH+H	C12H10O4	-	65.8	HMDB0030769	-	-	-	-	-	Benzenoids	Naphthalenes	Naphthoquinones	-	65.8	-	-	5.8584	5.5872	0.1301	7.73E-05	0.005513	0.0915	4.4021	0.0772	0.0882	0.0885	0.0957	4.9919	5.5564	5.2433	6.707	7.306	7.4181
pos_7295	NORELEAGNINE	metab_7287	yes	down	-	pos	-	173.1072956	3.305083333	M+H	C11H12N2	52.4	-	HMDB0012488	-	-	-	-	-	Organoheterocyclic compounds	Indoles and derivatives	Pyridoindoles	52.4	-	-	-	2.126	2.0156	0.892	1.60E-05	0.001815	5.834	5.7955	5.7274	5.694	5.522	5.5097	6.2787	6.3976	6.1391	6.5351	6.5844	6.2757
pos_7420	20-trifluoro-LTB4	metab_7411	yes	down	-	pos	-	391.2071606	3.089733333	M+H	C20H29F3O4	62.6	-	LMFA03020019	-	-	-	-	-	-	-	-	62.6	-	-	-	2.1271	2.1208	0.7817	0.03342	0.2204	3.5086	3.9754	3.8191	4.0347	4.3921	4.3506	3.5701	6.4163	4.1715	5.7595	5.2786	5.6109
pos_7429	Ethyl (S)-3-hydroxybutyrate glucoside	metab_7420	yes	down	-	pos	-	277.1294145	3.082733333	M+H-H2O	C12H22O8	-	58.7	HMDB0031693	-	-	-	-	-	Lipids and lipid-like molecules	Fatty Acyls	Fatty acyl glycosides	-	58.7	-	-	2.0891	1.9946	0.8244	0.01034	0.1193	4.3322	4.5989	4.5772	3.1116	4.1413	3.6636	4.8341	5.0258	4.3142	5.2469	5.2049	5.0005
pos_7537	Dulcoside A	metab_7528	yes	down	-	pos	64432-06-0	395.202541	2.913366667	M+2H	C38H60O17	-	65.5	HMDB0036708;LMPR01040131	-	-	-	-	-	Lipids and lipid-like molecules	Prenol lipids	Terpene glycosides	-	65.5	-	-	2.2534	2.2285	0.7613	0.0219	0.1745	3.3645	3.9527	3.6353	3.6434	3.6923	4.1646	3.2623	6.0707	4.2322	5.5418	4.9208	5.4619
pos_7646	Butyryl-L-carnitine	metab_7637	yes	down	C02862	pos	-	232.15425	2.789533333	M+H	C11H21NO4	64.9	-	HMDB0002013	-	-	-	-	-	Lipids and lipid-like molecules	Fatty Acyls	Fatty acid esters	64.9	-	-	-	1.0605	1.0294	0.9592	0.03852	0.2363	6.2329	6.228	6.4629	6.0833	6.1704	6.5991	6.6895	6.6605	6.4933	6.3669	6.3417	6.8333
pos_7779	Epsilon-(gamma-Glutamyl)-lysine	metab_7770	yes	down	-	pos	-	339.1659511	2.62485	M+ACN+Na	C11H21N3O5	-	65	HMDB0003869	-	-	-	-	-	Organic acids and derivatives	Carboxylic acids and derivatives	Amino acids, peptides, and analogues	-	65	-	-	2.8855	2.8044	0.6977	0.00318	0.06273	3.8663	3.7339	3.4837	3.6484	3.5493	3.5868	3.5232	6.1047	4.5606	5.6355	5.5554	5.9647
pos_7816	2-(3-Carboxy-3-aminopropyl)-L-histidine	metab_7807	yes	up	C04441	pos	-	298.1498477	2.547166667	M+ACN+H	C10H16N4O4	-	58.4	HMDB0011655	-	-	-	-	-	Organic acids and derivatives	Carboxylic acids and derivatives	Amino acids, peptides, and analogues	-	58.4	-	-	1.3006	1.2971	1.0943	0.04697	0.2619	5.0728	5.2772	4.756	4.9416	5.2438	4.8485	5.0344	3.8878	4.8503	4.8463	4.3694	4.5514
pos_7828	Uridine 2',3'-cyclic phosphate	metab_7819	yes	down	C02355	pos	40632-52-8	630.08435	2.51235	2M+NH4	C9H11N2O8P	-	51	HMDB0011640	Nucleic acids	Cyclic nucleotides	map00240;map01100	Metabolism;Metabolism	Nucleotide metabolism;Global and overview maps	Nucleosides, nucleotides, and analogues	Pyrimidine nucleotides	Cyclic pyrimidine nucleotides	-	51	Pyrimidine metabolism; Metabolic pathways	Pyrimidine metabolism; Metabolic pathways	1.8796	1.7837	0.8334	0.04294	0.2511	5.2309	3.6216	3.5383	5.0033	3.6039	3.6414	4.7462	4.5231	4.6908	4.8431	5.4035	5.3634
pos_7831	(1R,2R,3S,1'R)-Nepetalinic acid	metab_7822	yes	down	-	pos	32603-11-5	242.138532	2.50535	M+ACN+H	C10H16O4	-	61.4	HMDB0034971	-	-	-	-	-	Lipids and lipid-like molecules	Prenol lipids	Monoterpenoids	-	61.4	-	-	2.7903	2.6501	0.6848	0.03799	0.2343	4.8473	2.734	4.6708	6.2358	1.612	3.2962	6.4589	5.8791	5.6332	6.4202	5.4185	4.355
pos_7834	3-O-Methyl-L-DOPA	metab_7825	yes	down	-	pos	-	212.091726	2.491366667	M+H	C10H13NO4	89.1	-	-	-	-	-	-	-	-	-	-	89.1	-	-	-	1.997	1.9107	0.8665	0.0001736	0.009681	4.4085	3.7974	4.2119	4.5253	4.1944	4.1799	4.9966	4.8959	4.8108	4.9641	4.8765	4.6739
pos_7870	Haloperidol glucuronide	metab_7861	yes	up	-	pos	-	574.1615311	2.35235	M+Na	C27H31ClFNO8	-	53	HMDB0060904	-	-	-	-	-	Organic oxygen compounds	Organooxygen compounds	Carbohydrates and carbohydrate conjugates	-	53	-	-	1.1806	1.1757	1.0617	0.03496	0.2253	5.971	6.098	5.8813	5.8311	6.0432	5.8238	5.9405	4.9778	5.7586	5.594	5.6163	5.6895
pos_7879	5'-Deoxyadenosine	metab_7870	yes	up	C05198	pos	4754-39-6	252.1089019	2.317816667	M+H	C10H13N5O3	74.8	-	HMDB0001983	-	-	-	-	-	Nucleosides, nucleotides, and analogues	5''-deoxyribonucleosides	Not Available	74.8	-	-	-	1.3771	1.3105	1.0797	0.0141	0.1367	5.1543	5.2847	5.3045	5.0304	5.5831	5.6787	5.0557	4.9741	4.8338	4.5849	5.1861	5.0347
pos_7884	Guanidylic acid (guanosine monophosphate)	metab_7875	yes	down	-	pos	-	364.0648991	2.283316667	M+H	C10H14N5O8P	93.3	-	-	-	-	-	-	-	-	-	-	93.3	-	-	-	2.1433	2.1145	0.8209	0.04897	0.2687	6.4294	3.6851	5.1259	6.0175	3.6673	5.6233	5.993	6.3678	5.6977	6.3213	6.432	6.3993
pos_8023	2-Phenylacetamide	metab_8014	yes	down	C02505	pos	103-81-1	136.0756708	1.944116667	M+H	C8H9NO	74.2	-	HMDB0010715	-	-	map01100;map00360	Metabolism;Metabolism	Global and overview maps;Amino acid metabolism	Benzenoids	Benzene and substituted derivatives	Phenylacetamides	74.2	-	Metabolic pathways; Phenylalanine metabolism	Metabolic pathways; Phenylalanine metabolism	1.3879	1.3205	0.9511	0.003539	0.06701	6.8729	6.8196	7.2319	6.9169	6.7622	7.0432	7.2191	7.2449	7.2065	7.5269	7.4524	7.1388
pos_8024	Phenylacetaldehyde	metab_8015	yes	down	C00601	pos	122-78-1	121.0649481	1.944116667	M+H	C8H8O	76.9	-	HMDB0041610;HMDB0006236	-	-	map01100;map00360	Metabolism;Metabolism	Global and overview maps;Amino acid metabolism	Benzenoids	Benzene and substituted derivatives	Not Available	76.9	-	Metabolic pathways; Phenylalanine metabolism	Metabolic pathways; Phenylalanine metabolism	1.3849	1.3171	0.9411	0.002129	0.05036	5.4293	5.4092	5.732	5.5111	5.3353	5.5747	5.7575	5.7559	5.8229	6.0457	6.0022	5.672
pos_8054	Phenylalanyl-Lysine	metab_8045	yes	down	-	pos	-	294.1808947	1.793833333	M+H	C15H23N3O3	-	76.3	HMDB0029000	-	-	-	-	-	Organic acids and derivatives	Carboxylic acids and derivatives	Amino acids, peptides, and analogues	-	76.3	-	-	1.9666	1.9198	0.8357	0.01052	0.12	4.2382	3.8341	4.1891	3.8147	4.0278	4.8593	4.1408	5.5771	5.3058	5.2199	4.9213	4.71
pos_8412	5'-CMP	metab_8401	yes	down	C00055	pos	-	324.0588658	0.805516667	M+H	C9H14N3O8P	70.1	-	HMDB0000095	Nucleic acids	Nucleotides	map00240;map01100	Metabolism;Metabolism	Nucleotide metabolism;Global and overview maps	Nucleosides, nucleotides, and analogues	Pyrimidine nucleotides	Pyrimidine ribonucleotides	70.1	-	Pyrimidine metabolism; Metabolic pathways	Pyrimidine metabolism; Metabolic pathways	1.8289	1.798	0.8646	0.04417	0.2537	5.8573	4.3873	5.3874	5.6324	3.7079	5.2583	5.622	6.0068	5.6373	5.8316	5.9502	5.9125
pos_8424	Guanine	metab_8413	yes	up	C00242	pos	73-40-5	152.0567026	0.805516667	M+H	C5H5N5O	93.1	-	HMDB0000132	Nucleic acids	Bases	map01100;map00230	Metabolism;Metabolism	Global and overview maps;Nucleotide metabolism	Organoheterocyclic compounds	Imidazopyrimidines	Purines and purine derivatives	93.1	-	Metabolic pathways; Purine metabolism	Metabolic pathways; Purine metabolism	2.018	1.9865	1.1306	0.0004296	0.01843	6.3983	5.8422	5.8358	6.3388	5.6777	6.0582	5.3869	5.1985	5.5533	5.3003	5.4078	5.1248
pos_8445	N6-Carbamoyl-DL-Lysine	metab_8434	yes	down	-	pos	-	190.1185478	0.791616667	M+H	C7H15N3O3	87.2	-	-	-	-	-	-	-	-	-	-	87.2	-	-	-	1.8275	1.7216	0.9109	0.0002513	0.0126	5.7008	5.6128	5.3574	5.635	5.2239	5.2723	5.9713	5.9629	5.8637	6.1348	6.1528	5.9268
pos_8785	L-Proline	metab_8772	yes	down	C00148	pos	147-85-3	116.0708262	0.579716667	M+H	C5H9NO2	98.6	-	HMDB0000162	Peptides	Amino acids	map01100;map04978;map02010;map00330;map01230;map04974;map00970;map05230;map00404	Metabolism;Organismal Systems;Environmental Information Processing;Metabolism;Metabolism;Organismal Systems;Genetic Information Processing;Human Diseases;Metabolism	Global and overview maps;Digestive system;Membrane transport;Amino acid metabolism;Global and overview maps;Digestive system;Translation;Cancer: overview;Biosynthesis of other secondary metabolites	Organic acids and derivatives	Carboxylic acids and derivatives	Amino acids, peptides, and analogues	98.6	-	Metabolic pathways; Mineral absorption; ABC transporters; Arginine and proline metabolism; Biosynthesis of amino acids; Protein digestion and absorption; Aminoacyl-tRNA biosynthesis; Central carbon metabolism in cancer; Staurosporine biosynthesis	Metabolic pathways; Mineral absorption; ABC transporters; Arginine and proline metabolism; Biosynthesis of amino acids; Protein digestion and absorption; Aminoacyl-tRNA biosynthesis; Central carbon metabolism in cancer; Staurosporine biosynthesis	1.4746	1.4184	0.95	0.0003453	0.01642	6.8124	6.6794	6.9894	7.0544	6.8821	6.8885	7.2927	7.1347	7.2943	7.1999	7.4027	7.1524
pos_8935	Ne-Methyl-L-lysine	metab_8922	yes	down	-	pos	-	161.128363	0.483983333	M+H	C7H16N2O2	54.4	-	-	-	-	-	-	-	-	-	-	54.4	-	-	-	1.3635	1.3122	0.9269	0.005593	0.08625	4.6909	4.3163	4.7608	4.5368	4.4082	4.6822	4.7732	5.0102	4.7079	5.1964	4.9973	4.8693
pos_8999	Histamine	metab_8986	yes	down	C00388	pos	51-45-6	112.0871684	0.456133333	M+H	C5H9N3	61.9	-	HMDB0000870	Peptides;Hormones and transmitters;Hormones and transmitters	Amines;Other hormones;Neurotransmitters	map01100;map05310;map04664;map04750;map00340;map04971;map04974;map04080;map04721	Metabolism;Human Diseases;Organismal Systems;Organismal Systems;Metabolism;Organismal Systems;Organismal Systems;Environmental Information Processing;Organismal Systems	Global and overview maps;Immune disease;Immune system;Sensory system;Amino acid metabolism;Digestive system;Digestive system;Signaling molecules and interaction;Nervous system	Organic nitrogen compounds	Organonitrogen compounds	Amines	61.9	-	Metabolic pathways; Asthma; Fc epsilon RI signaling pathway; Inflammatory mediator regulation of TRP channels; Histidine metabolism; Gastric acid secretion; Protein digestion and absorption; Neuroactive ligand-receptor interaction; Synaptic vesicle cycle	Metabolic pathways; Asthma; Fc epsilon RI signaling pathway; Inflammatory mediator regulation of TRP channels; Histidine metabolism; Gastric acid secretion; Protein digestion and absorption; Neuroactive ligand-receptor interaction; Synaptic vesicle cycle	1.4048	1.3682	0.916	0.003109	0.06233	3.9529	4.1417	4.2829	4.2493	4.1551	4.0301	4.17	4.7645	4.5995	4.46	4.6326	4.4599
pos_2089	7-Methylguanine	metab_9182	yes	down	C02242	pos	578-76-7	166.0723151	1.029016667	M+H	C6H7N5O	87.7	-	HMDB0006040;HMDB0000897	-	-	-	-	-	Organoheterocyclic compounds	Imidazopyrimidines	Purines and purine derivatives	87.7	-	-	-	1.6196	1.5672	0.886	0.03418	0.2231	4.8685	4.405	4.3623	4.8266	4.6453	4.6008	5.2609	4.6377	5.8857	4.7772	5.8661	4.8416
neg_55	Adenylosuccinate	metab_9244	yes	down	C03794	neg	-	462.0668081	2.587766667	M-H, M+Na-2H, M-2H	C14H18N5O11P	73.9	-	HMDB0000536	-	-	map01100;map00250;map00230	Metabolism;Metabolism;Metabolism	Global and overview maps;Amino acid metabolism;Nucleotide metabolism	Benzenoids	Benzene and substituted derivatives	Biphenyls and derivatives	73.9	-	Metabolic pathways; Alanine, aspartate and glutamate metabolism; Purine metabolism	Metabolic pathways; Alanine, aspartate and glutamate metabolism; Purine metabolism	3.308	3.157	0.6326	0.0007259	0.02048	5.7019	3.4041	2.848	5.4099	3.153	4.7205	6.8656	6.3356	6.5374	6.5243	6.8093	6.8216
neg_467	3-Oxoglutaric acid	metab_9654	yes	down	-	neg	542-05-2	191.0190138	1.321116667	M+FA-H, 2M+FA-H	C5H6O5	-	53.8	HMDB0013701	-	-	-	-	-	Organic acids and derivatives	Keto acids and derivatives	Short-chain keto acids and derivatives	-	53.8	-	-	2.1902	2.0617	0.8355	0.001789	0.03234	5.9583	4.4368	5.8249	6.1427	5.343	5.7005	6.7087	6.5761	6.4868	6.7573	6.9218	6.5322
neg_644	Deoxyguanosine	metab_9831	yes	up	C00330	neg	961-07-9	266.0893748	2.528316667	M-H, M+FA-H	C10H13N5O4	90.3	-	HMDB0000085	Nucleic acids	Nucleosides	map01100;map02010;map00230	Metabolism;Environmental Information Processing;Metabolism	Global and overview maps;Membrane transport;Nucleotide metabolism	Nucleosides, nucleotides, and analogues	Purine nucleosides	Purine 2''-deoxyribonucleosides	90.3	-	Metabolic pathways; ABC transporters; Purine metabolism	Metabolic pathways; ABC transporters; Purine metabolism	1.1443	0.9799	1.0483	0.02989	0.1689	6.6233	6.803	6.615	6.6078	6.8647	6.4322	6.7291	6.1019	6.5542	6.0917	6.2727	6.3581
neg_993	Glutamyl-Gamma-glutamate	metab_10180	yes	down	-	neg	-	274.1043536	0.583216667	M-H	C10H17N3O6	-	57.1	HMDB0028833	-	-	-	-	-	Organic acids and derivatives	Carboxylic acids and derivatives	Amino acids, peptides, and analogues	-	57.1	-	-	1.5114	1.4113	0.9097	0.002058	0.03501	5.4631	4.7826	5.0362	5.4735	4.9487	5.1294	5.5967	5.4855	5.5918	5.7096	5.8236	5.6895
neg_1090	L-Asparagine	metab_10277	yes	down	C00152	neg	70-47-3	131.0452826	0.6589	M-H	C4H8N2O3	72.2	-	HMDB0000168	Peptides	Amino acids	map01100;map04978;map01230;map00250;map04974;map00970;map05230	Metabolism;Organismal Systems;Metabolism;Metabolism;Organismal Systems;Genetic Information Processing;Human Diseases	Global and overview maps;Digestive system;Global and overview maps;Amino acid metabolism;Digestive system;Translation;Cancer: overview	Organic acids and derivatives	Carboxylic acids and derivatives	Amino acids, peptides, and analogues	72.2	-	Metabolic pathways; Mineral absorption; Biosynthesis of amino acids; Alanine, aspartate and glutamate metabolism; Protein digestion and absorption; Aminoacyl-tRNA biosynthesis; Central carbon metabolism in cancer	Metabolic pathways; Mineral absorption; Biosynthesis of amino acids; Alanine, aspartate and glutamate metabolism; Protein digestion and absorption; Aminoacyl-tRNA biosynthesis; Central carbon metabolism in cancer	1.2826	1.2697	0.9299	0.004358	0.05503	6.0056	5.5485	5.505	5.879	5.2894	5.504	6.1492	5.919	6.1661	6.0246	5.984	6.0351
neg_1144	Ribose 1-phosphate	metab_10331	yes	down	C00620	neg	14075-00-4	229.0114424	0.699333333	M-H	C5H11O8P	57	-	HMDB0001489	-	-	map01100;map00030;map00230	Metabolism;Metabolism;Metabolism	Global and overview maps;Carbohydrate metabolism;Nucleotide metabolism	Organic oxygen compounds	Organooxygen compounds	Carbohydrates and carbohydrate conjugates	57	-	Metabolic pathways; Pentose phosphate pathway; Purine metabolism	Metabolic pathways; Pentose phosphate pathway; Purine metabolism	1.8803	1.7601	0.8894	3.02E-05	0.00287	5.7192	5.6123	5.3004	5.607	5.6057	5.3674	6.3226	6.1966	5.8933	6.2908	6.2961	6.338
neg_1145	D-Myoinositol 4-phosphate	metab_10332	yes	down	C03546	neg	-	259.0221668	0.699333333	M-H	C6H13O9P	54.8	-	HMDB0001313	-	-	map01100;map04070;map00562	Metabolism;Environmental Information Processing;Metabolism	Global and overview maps;Signal transduction;Carbohydrate metabolism	Organic oxygen compounds	Organooxygen compounds	Alcohols and polyols	54.8	-	Metabolic pathways; Phosphatidylinositol signaling system; Inositol phosphate metabolism	Metabolic pathways; Phosphatidylinositol signaling system; Inositol phosphate metabolism	3.6456	3.4608	0.5398	0.005025	0.06023	5.9783	3.7472	4.7414	6.0063	1.2665	1.0451	7.1615	6.9556	7.0142	7.0417	7.103	6.9302
neg_1212	Uridine diphosphate-N-acetylglucosamine	metab_10399	yes	down	C00043	neg	528-04-1	606.0747627	0.75365	M-H	C17H27N3O17P2	89.3	-	HMDB0000290	-	-	map01100;map00520;map00524;map01502;map04931	Metabolism;Metabolism;Metabolism;Human Diseases;Human Diseases	Global and overview maps;Carbohydrate metabolism;Biosynthesis of other secondary metabolites;Drug resistance: antimicrobial;Endocrine and metabolic disease	Nucleosides, nucleotides, and analogues	Pyrimidine nucleotides	Pyrimidine nucleotide sugars	89.3	-	Metabolic pathways; Amino sugar and nucleotide sugar metabolism; Neomycin, kanamycin and gentamicin biosynthesis; Vancomycin resistance; Insulin resistance	Metabolic pathways; Amino sugar and nucleotide sugar metabolism; Neomycin, kanamycin and gentamicin biosynthesis; Vancomycin resistance; Insulin resistance	2.234	2.0976	0.8607	0.001041	0.02417	7.2034	6.3396	6.0513	7.4071	6.5809	7.3116	8.0071	7.8044	7.8623	8.085	8.0848	7.6678
neg_1217	Cysteineglutathione disulfide	metab_10404	yes	down	-	neg	13081-14-6	425.0804739	0.7602	M-H	C13H22N4O8S2	-	64.2	HMDB0000656	-	-	-	-	-	Organic acids and derivatives	Carboxylic acids and derivatives	Amino acids, peptides, and analogues	-	64.2	-	-	2.6038	2.4887	0.7439	0.006224	0.06976	6.32	4.0974	3.7855	6.1442	4.0908	4.0692	6.4961	6.4236	6.2241	6.2493	6.3862	6.5447
neg_1221	L-2-Amino-5-hydroxypentanoic acid	metab_10408	yes	down	-	neg	-	114.0550632	0.76705	M-H2O-H	C5H11NO3	-	63.9	HMDB0031658	-	-	-	-	-	Organic acids and derivatives	Carboxylic acids and derivatives	Amino acids, peptides, and analogues	-	63.9	-	-	1.415	1.4314	0.9058	0.0003406	0.01255	4.6436	4.4868	4.6266	4.8133	4.5971	4.3566	5.2807	4.8828	5.1466	4.9109	5.1559	5.0056
neg_1223	Nebularine	metab_10410	yes	down	C01736	neg	550-33-4	297.0824049	0.76705	M+FA-H	C10H12N4O4	-	79.3	HMDB0029956	-	-	-	-	-	Nucleosides, nucleotides, and analogues	Purine nucleosides	Not Available	-	79.3	-	-	3.5281	3.2462	0.5622	0.0003878	0.01343	2.8567	3.4623	3.5223	3.6844	3.0058	2.5254	4.6885	7.3124	4.3363	5.6213	5.7535	6.1818
neg_1357	ADP-ribose	metab_10543	yes	down	C00301	neg	-	558.0644036	0.952666667	M-H	C15H23N5O14P2	77	-	HMDB0001178	-	-	map01100;map00230	Metabolism;Metabolism	Global and overview maps;Nucleotide metabolism	Nucleosides, nucleotides, and analogues	Purine nucleotides	Purine nucleotide sugars	77	-	Metabolic pathways; Purine metabolism	Metabolic pathways; Purine metabolism	2.1852	2.0117	0.796	0.002774	0.0422	5.0882	4.1012	3.7893	4.0958	4.0945	3.8563	5.5527	5.536	4.3424	5.1989	5.5791	5.2331
neg_1451	N-acetylaspartate	metab_10637	yes	down	C01042	neg	-	174.0400272	1.172383333	M-H	C6H9NO5	63	-	HMDB0000812	-	-	map01100;map00250	Metabolism;Metabolism	Global and overview maps;Amino acid metabolism	Organic acids and derivatives	Carboxylic acids and derivatives	Amino acids, peptides, and analogues	63	-	Metabolic pathways; Alanine, aspartate and glutamate metabolism	Metabolic pathways; Alanine, aspartate and glutamate metabolism	1.0987	1.1516	0.9284	0.0202	0.1362	5.3982	4.8011	5.6155	5.399	4.9203	5.4567	5.7651	5.6518	5.9336	5.5881	5.5915	5.4979
neg_1471	5-(acetyloxy)-4,14-dihydroxy-9-oxo-8,17-dioxatetracyclo[8.7.0.0?,?.0??,??]heptadeca-1(10),2,4,6,11,13,15-heptaen-13-yl acetate	metab_10657	yes	down	-	neg	-	420.9959736	1.2339	M+K-2H	C19H12O9	-	68.2	HMDB0128412	-	-	-	-	-	-	-	-	-	68.2	-	-	1.6349	1.4207	0.8589	0.02408	0.151	4.4071	3.6813	3.3695	3.8515	3.6747	3.4365	4.0052	4.4881	3.66	4.5417	4.7661	4.6471
neg_1519	Adenosine diphosphate ribose	metab_10705	yes	down	C00301	neg	20762-30-5	540.0538644	1.416483333	M-H2O-H	C15H23N5O14P2	-	73.7	HMDB0001178	-	-	map01100;map00230	Metabolism;Metabolism	Global and overview maps;Nucleotide metabolism	Nucleosides, nucleotides, and analogues	Purine nucleotides	Purine nucleotide sugars	-	73.7	Metabolic pathways; Purine metabolism	Metabolic pathways; Purine metabolism	2.637	2.389	0.7626	0.0003376	0.01255	4.6887	4.1945	3.8826	5.3524	4.1879	3.9497	5.6707	5.7795	5.3656	6.1847	5.911	5.5187
neg_1567	Serylvaline	metab_10753	yes	down	-	neg	51782-06-0	203.1031178	1.58825	M-H	C8H16N2O4	-	59.5	HMDB0029052	-	-	-	-	-	Organic acids and derivatives	Carboxylic acids and derivatives	Amino acids, peptides, and analogues	-	59.5	-	-	1.2202	1.2494	0.9007	0.03817	0.1928	4.9473	4.1814	4.5352	5.0109	4.1747	4.9559	4.9318	5.1225	5.7737	5.1755	4.7428	5.1238
neg_1632	Asparaginyl-Valine	metab_10818	yes	down	-	neg	-	230.1142587	1.831766667	M-H	C9H17N3O4	-	51.6	HMDB0028744	-	-	-	-	-	Organic acids and derivatives	Carboxylic acids and derivatives	Amino acids, peptides, and analogues	-	51.6	-	-	1.601	1.6526	0.837	0.0006866	0.01985	3.4464	3.1577	3.4026	3.1523	3.151	3.4675	3.8536	4.2742	4.2524	3.7774	3.5385	3.9323
neg_1634	Inosine 5'-monophosphate (IMP)	metab_10820	yes	down	-	neg	-	347.0395782	1.839666667	M-H	C10H13N4O8P	83	-	-	-	-	-	-	-	-	-	-	83	-	-	-	2.3245	2.2472	0.7944	0.01552	0.1161	6.7824	4.1422	5.1079	6.5538	4.1355	6.0971	6.7824	6.9547	6.6274	7.0098	7.0644	6.8761
neg_1661	Lysyl-Hydroxyproline	metab_10847	yes	down	-	neg	-	258.1457506	1.945333333	M-H	C11H21N3O4	-	66.6	HMDB0028952	-	-	-	-	-	Organic acids and derivatives	Carboxylic acids and derivatives	Amino acids, peptides, and analogues	-	66.6	-	-	1.6222	1.6096	0.8609	0.03193	0.174	5.578	4.938	5.1164	5.5243	3.7994	5.7259	5.5355	6.2048	6.5254	6.0666	5.5293	5.7808
neg_1662	Val-Ala-OH	metab_10848	yes	down	-	neg	-	295.0932997	1.949316667	M-H	C13H16N2O6	62.3	-	-	-	-	-	-	-	-	-	-	62.3	-	-	-	1.749	1.6611	0.8636	0.01127	0.09783	5.4482	4.1088	5.1731	5.7525	4.9337	5.2122	5.3981	6.0064	6.2821	5.7841	5.9093	6.0881
neg_1672	Gamma-Glutamylvaline	metab_10858	yes	down	-	neg	2746-34-1	245.1139565	1.99295	M-H	C10H18N2O5	-	59.5	HMDB0011172	-	-	-	-	-	Organic acids and derivatives	Carboxylic acids and derivatives	Amino acids, peptides, and analogues	-	59.5	-	-	1.0656	1.1199	0.9385	0.04277	0.2064	6.3862	6.0073	6.1104	6.5941	5.5711	6.2335	6.4921	6.5056	7.0244	6.5006	6.3387	6.4565
neg_1729	(3,4,5,6-tetrahydroxyoxan-2-yl)methyl (2E)-3-(3,4-dihydroxyphenyl)prop-2-enoate	metab_10915	yes	up	-	neg	-	341.0860683	2.17645	M-H	C15H18O9	-	83.9	HMDB0125114	-	-	-	-	-	-	-	-	-	83.9	-	-	2.1859	2.1389	1.3089	0.0006292	0.01895	4.3581	4.1934	4.0772	4.6986	4.0424	4.4144	3.206	2.9996	4.1504	3.3067	2.9613	3.0755
neg_1748	Leucyl-Threonine	metab_10934	yes	down	-	neg	-	231.134683	2.19715	M-H	C10H20N2O4	-	51	HMDB0028939	-	-	-	-	-	Organic acids and derivatives	Carboxylic acids and derivatives	Amino acids, peptides, and analogues	-	51	-	-	1.7007	1.6775	0.8332	0.01569	0.1166	4.7491	3.4816	3.8393	4.5168	3.4749	4.599	4.8815	5.2835	5.3275	5.0877	4.3414	4.6755
neg_1783	Glutamylmethionine	metab_10969	yes	down	-	neg	4423-22-7	277.0862139	2.240533333	M-H	C10H18N2O5S	-	74.3	HMDB0028825	-	-	-	-	-	Organic acids and derivatives	Carboxylic acids and derivatives	Amino acids, peptides, and analogues	-	74.3	-	-	1.0418	1.0025	0.9541	0.004217	0.05419	5.6982	5.4986	5.6595	5.8336	5.3898	5.6039	5.8826	5.739	5.9775	5.9672	5.8323	5.9036
neg_1914	(2E,11Z)-Wyerone acid	metab_11100	yes	down	-	neg	-	279.0447402	2.592283333	M+Cl	C14H12O4	-	53.9	HMDB0030946	-	-	-	-	-	Lipids and lipid-like molecules	Fatty Acyls	Fatty acids and conjugates	-	53.9	-	-	3.0007	2.9885	0.5311	0.001987	0.0343	2.7719	3.2745	3.2326	3.4136	0.035	2.8341	5.3359	4.336	5.1158	4.4489	5.326	4.7392
neg_1941	Phenylalanyl-Glutamine	metab_11127	yes	down	-	neg	-	292.1303621	2.65425	M-H	C14H19N3O4	-	58	HMDB0028993	-	-	-	-	-	Organic acids and derivatives	Carboxylic acids and derivatives	Amino acids, peptides, and analogues	-	58	-	-	1.2683	1.2551	0.8982	0.02419	0.1516	4.7233	4.0738	4.3811	4.6626	4.1899	4.484	4.4673	5.1178	5.5719	4.7859	4.8841	4.6928
neg_2018	5-Hydroxy-L-tryptophan	metab_11204	yes	down	C00643	neg	8/09/4350	219.0770319	2.75215	M-H	C11H12N2O3	-	72.6	HMDB0000472	-	-	map01100;map04726;map00380;map04361	Metabolism;Organismal Systems;Metabolism;Organismal Systems	Global and overview maps;Nervous system;Amino acid metabolism;Development and regeneration	Organoheterocyclic compounds	Indoles and derivatives	Tryptamines and derivatives	-	72.6	Metabolic pathways; Serotonergic synapse; Tryptophan metabolism; Axon regeneration	Metabolic pathways; Serotonergic synapse; Tryptophan metabolism; Axon regeneration	1.6721	1.433	0.8759	0.01698	0.122	4.5464	4.2134	4.3754	4.6163	4.3373	3.738	4.8701	4.8447	4.1935	5.4686	5.0414	5.0667
neg_2096	13-Nor-6-eremophilene-8,11-dione	metab_11282	yes	down	-	neg	348119-85-7	257.0929831	2.83895	M+K-2H	C14H20O2	-	60.6	HMDB0037606	-	-	-	-	-	Lipids and lipid-like molecules	Prenol lipids	Sesquiterpenoids	-	60.6	-	-	2.9196	2.7469	0.6265	0.0007728	0.02098	3.0186	3.024	2.7125	4.0501	3.0173	2.7794	5.5954	3.9696	4.8049	5.8481	5.4582	4.0087
neg_2171	Tryptophyl-Aspartate	metab_11357	yes	down	-	neg	-	318.1108247	2.9597	M-H	C15H17N3O5	-	57.6	HMDB0029079	-	-	-	-	-	Organic acids and derivatives	Carboxylic acids and derivatives	Amino acids, peptides, and analogues	-	57.6	-	-	1.483	1.3961	0.8885	0.02427	0.1517	5.1877	4.109	5.296	5.3275	4.6669	5.1481	5.0377	5.8137	5.9527	5.6572	5.5521	5.4572
neg_2529	6-Feruloylglucose 2,3,4-trihydroxy-3-methylbutylglycoside	metab_11715	yes	down	-	neg	257939-69-8	455.152749	3.643933333	M-H2O-H	C21H30O12	-	66.8	HMDB0036214	-	-	-	-	-	Lipids and lipid-like molecules	Fatty Acyls	Fatty acyl glycosides	-	66.8	-	-	3.0144	2.6796	0.5961	0.003837	0.05101	2.7595	2.7649	2.9947	2.9535	2.7582	2.5205	2.8217	6.4176	4.054	5.3437	4.4027	5.0662
neg_2534	Tyrosyl-Lysine	metab_11720	yes	down	-	neg	-	330.1457418	3.652416667	M+Na-2H	C15H23N3O4	-	62.8	HMDB0029110	-	-	-	-	-	Organic acids and derivatives	Carboxylic acids and derivatives	Amino acids, peptides, and analogues	-	62.8	-	-	3.0792	2.8668	0.6048	0.007697	0.07878	2.6133	5.4489	2.3079	2.6134	3.0699	3.682	3.7668	6.3462	4.4064	6.0972	5.8782	6.1318
neg_2672	4-Amino-2-methylenebutanoic acid	metab_11858	yes	down	-	neg	65370-67-4	344.1824486	4.066133333	3M-H	C5H9NO2	-	54	HMDB0030409	-	-	-	-	-	Organic acids and derivatives	Carboxylic acids and derivatives	Amino acids, peptides, and analogues	-	54	-	-	1.4579	1.3787	0.8856	0.04188	0.2034	5.4046	4.1675	5.5031	5.1977	4.5009	5.6004	5.1958	6.1576	5.9168	5.8769	5.4136	5.7376
neg_2767	Tauro-b-muricholic acid	metab_11953	yes	down	-	neg	25696-60-0	514.2881528	4.42715	M-H	C26H45NO7S	-	55.1	HMDB0000932;LMST05040012	-	-	-	-	-	Lipids and lipid-like molecules	Steroids and steroid derivatives	Bile acids, alcohols and derivatives	-	55.1	-	-	2.2137	2.264	0.7758	0.0009779	0.02337	4.3741	3.7939	4.576	3.58	3.7539	4.7351	5.2669	5.2971	5.6381	5.4957	5.7062	4.5746
neg_2885	Hydromorphone 3-beta-O-glucuronide	metab_12071	yes	down	-	neg	-	506.1634889	4.930933333	M+FA-H	C23H27NO9	-	90.7	HMDB0060930	-	-	-	-	-	Benzenoids	Benzene and substituted derivatives	Benzenesulfonamides	-	90.7	-	-	1.9852	1.8695	0.8366	0.002156	0.03572	5.0374	4.5511	4.5742	5.1584	3.9801	4.1571	5.4614	5.7638	5.4983	5.6529	4.9974	5.4471
neg_3074	2,4,5-trihydroxy-5-(methylamino)-3,4-diphenylpentanoic acid	metab_12260	yes	up	-	neg	-	376.143305	5.750566667	M+FA-H	C18H21NO5	-	75.5	HMDB0134809	-	-	-	-	-	-	-	-	-	75.5	-	-	1.919	1.8729	1.3492	0.01566	0.1166	4.0589	2.936	4.1251	4.2408	5.4781	3.4312	3.381	2.8865	2.9147	2.9939	2.8482	2.9624
neg_3248	6-[5-(2-{[2-(3,4-dimethoxyphenyl)ethyl]-C-hydroxycarbonimidoyl}ethyl)-2-methoxyphenoxy]-3,4,5-trihydroxyoxane-2-carboxylic acid	metab_12434	yes	down	-	neg	-	534.1947876	6.270366667	M-H	C26H33NO11	-	55.7	HMDB0135509	-	-	-	-	-	-	-	-	-	55.7	-	-	2.0874	1.9899	0.8308	0.00142	0.02829	5.2055	5.4246	4.3238	5.4328	4.9576	4.2578	6.1323	5.9097	5.95	5.8242	5.6369	6.1814
neg_3413	PE(22:6/0:0)	metab_12599	yes	down	-	neg	-	524.2781334	6.729033333	M-H	C27H44NO7P	60.2	-	-	-	-	-	-	-	-	-	-	60.2	-	-	-	1.606	1.5569	0.8858	0.01939	0.1326	6.0702	5.4142	4.8329	6.2648	5.1382	4.9639	6.437	5.946	6.0597	6.0741	6.1435	6.2343
neg_4001	1-Stearoylglycerophosphoinositol	metab_13187	yes	down	-	neg	-	599.3206467	8.756433333	M-H	C27H53O12P	-	76	HMDB0240261	-	-	-	-	-	Lipids and lipid-like molecules	Glycerophospholipids	Glycerophosphoinositols	-	76	-	-	2.1961	2.0848	0.793	0.005101	0.06082	5.5084	4.0306	4.2567	5.3703	4.3599	3.4845	5.9194	5.4963	5.5821	5.5451	5.6677	5.8525
neg_4046	L-a-Lysophosphatidylserine	metab_13232	yes	down	-	neg	-	524.2995938	8.7908	M-H	C24H48NO9P	90.4	-	-	-	-	-	-	-	-	-	-	90.4	-	-	-	2.2504	2.1461	0.7749	0.005825	0.06657	5.4154	4.4594	3.2923	5.0267	3.5975	3.6721	5.6924	5.4887	5.3747	5.4317	5.4252	5.4483
neg_4843	1-Oleoylglycerophosphoinositol	metab_14029	yes	down	-	neg	-	597.3048212	7.847266667	M-H	C27H51O12P	-	87	HMDB0061693	-	-	-	-	-	Lipids and lipid-like molecules	Glycerophospholipids	Glycerophosphoinositols	-	87	-	-	2.1293	2.0449	0.7892	0.004563	0.05662	5.0278	3.8749	3.5631	5.1246	3.8683	3.6301	5.5091	5.1316	5.1993	4.9177	5.4078	5.6242
neg_4923	SM(d18:1/14:0)	metab_14109	yes	down	-	neg	121999-55-1	719.5353569	7.5946	M+FA-H	C37H75N2O6P	-	87.6	LMSP03010028;HMDB0012097	-	-	-	-	-	Lipids and lipid-like molecules	Sphingolipids	Phosphosphingolipids	-	87.6	-	-	1.2084	1.1402	0.9404	0.01729	0.1235	6.4063	6.6787	6.0841	6.5221	6.3561	5.7601	6.8431	6.6086	6.7242	6.748	6.6035	6.671
neg_4941	PE(18:1(11Z)/18:2(9Z,12Z))	metab_14127	yes	down	-	neg	-	762.5089151	7.539666667	M+Na-2H	C41H76NO8P	-	51.6	HMDB0009027	-	-	-	-	-	Lipids and lipid-like molecules	Glycerophospholipids	Glycerophosphoethanolamines	-	51.6	-	-	1.4661	1.3361	0.9029	0.03025	0.1698	5.6342	5.7754	5.1681	6.0192	5.6454	4.5592	6.2625	5.9736	6.1038	6.3587	5.8417	5.7919
neg_5034	(6beta,7alpha,12beta,13beta)-7-Hydroxy-11,16-dioxo-8,14-apianadien-22,6-olide	metab_14219	yes	down	-	neg	403613-16-1	383.1893436	7.313416667	M-H	C23H28O5	-	67.9	HMDB0031380	-	-	-	-	-	Lipids and lipid-like molecules	Prenol lipids	Terpene lactones	-	67.9	-	-	1.4462	1.3734	0.8968	0.01175	0.1001	5.0423	4.7774	4.1794	5.2053	4.4847	4.2465	5.2434	5.1097	5.2425	5.1545	5.1366	5.264
neg_5041	PE(18:1(11Z)/20:4(5Z,8Z,11Z,14Z))	metab_14226	yes	down	-	neg	-	764.5246096	7.292933333	M-H	C43H76NO8P	-	70.1	HMDB0009036	-	-	-	-	-	Lipids and lipid-like molecules	Glycerophospholipids	Glycerophosphoethanolamines	-	70.1	-	-	1.5767	1.4593	0.8947	0.01055	0.09374	5.3865	5.3726	4.7666	5.8292	5.0718	4.8336	6.0802	5.5954	5.8339	6.1956	5.5701	5.6628
neg_5139	LysoPE(18:0/0:0)	metab_14324	yes	down	-	neg	69747-55-3	462.2990068	6.9596	M-H2O-H	C23H48NO7P	-	66.6	HMDB0011130	-	-	-	-	-	Lipids and lipid-like molecules	Glycerophospholipids	Glycerophosphoethanolamines	-	66.6	-	-	1.2404	1.1804	0.9327	0.0273	0.1622	6.7793	6.2525	5.9469	6.4983	6.4687	5.7536	6.9851	6.5023	6.5911	6.5973	6.8092	6.929
neg_5142	Jasmolone glucoside	metab_14327	yes	down	-	neg	-	323.1532745	6.95275	M-H2O-H	C17H26O7	-	52.9	HMDB0032870	-	-	-	-	-	Organic oxygen compounds	Organooxygen compounds	Carbohydrates and carbohydrate conjugates	-	52.9	-	-	2.0706	2.157	0.778	0.003751	0.05021	4.1053	4.5815	3.7988	4.1053	4.104	3.8658	5.6838	4.0611	5.7993	5.5273	4.7264	5.7701
neg_5154	PE(18:1(9Z)/0:0)	metab_14339	yes	down	-	neg	-	478.2937497	6.892016667	M-H	C23H46NO7P	95	-	LMGP02050004	-	-	-	-	-	-	-	-	95	-	-	-	1.139	1.0864	0.9479	0.03101	0.1718	7.3253	6.9292	6.5999	7.2439	7.0327	6.549	7.6965	7.1794	7.187	7.3321	7.2736	7.3084
neg_5194	PE(18:2/0:0)	metab_14379	yes	down	-	neg	-	476.2781399	6.783633333	M-H	C23H44NO7P	96.6	-	-	-	-	-	-	-	-	-	-	96.6	-	-	-	1.3825	1.3512	0.9315	0.005604	0.06495	6.3385	6.4568	5.9486	6.2634	6.7714	6.0854	6.978	6.6737	6.5582	6.849	6.7825	6.8071
neg_5262	(+/-) 5-iPF2alpha-VI	metab_14447	yes	down	-	neg	-	353.2330417	6.509616667	M-H	C20H34O5	61.7	-	LMFA03110011	-	-	-	-	-	-	-	-	61.7	-	-	-	1.1396	1.0562	0.9405	0.03552	0.1859	5.8781	6.1624	5.5716	6.1757	6.0724	5.6386	6.4675	5.8804	6.2759	6.5857	6.0751	6.4572
neg_5279	LysoPC(18:2(9Z,12Z))	metab_14464	yes	down	-	neg	-	564.3306145	6.470766667	M+FA-H	C26H50NO7P	-	83.8	HMDB0010386;HMDB0061700	-	-	-	-	-	Lipids and lipid-like molecules	Glycerophospholipids	Glycerophosphocholines	-	83.8	-	-	1.5859	1.4573	0.894	0.04748	0.2209	6.1587	6.5526	5.1455	6.2704	7.0289	5.2125	6.9612	6.7514	6.4173	6.9496	6.6377	6.9637
neg_5309	PE(20:5/0:0)	metab_14494	yes	down	-	neg	-	498.2623992	6.398333333	M-H	C25H42NO7P	66.7	-	-	-	-	-	-	-	-	-	-	66.7	-	-	-	1.4661	1.3632	0.9016	0.03832	0.1933	6.1264	5.3511	4.7629	6.3006	6.0496	5.2318	6.516	6.1431	6.1358	6.3116	6.0821	6.3207
neg_5324	3-Hydroxysintaxanthin	metab_14509	yes	down	-	neg	-	467.288743	6.371416667	M+Na-2H	C31H42O2	-	55.8	HMDB0035641	-	-	-	-	-	Lipids and lipid-like molecules	Prenol lipids	Triterpenoids	-	55.8	-	-	1.9219	1.8164	0.8482	0.003958	0.05214	4.9436	4.9429	5.7508	5.1858	4.5067	4.2685	5.9047	5.9627	5.553	6.0298	5.4313	6.0151
neg_5760	Threoninyl-Asparagine	metab_14943	yes	down	-	neg	-	465.1910283	4.98155	2M-H	C8H15N3O5	-	77.6	HMDB0029056	-	-	-	-	-	Organic acids and derivatives	Carboxylic acids and derivatives	Amino acids, peptides, and analogues	-	77.6	-	-	2.4827	2.4873	0.7578	0.0001011	0.00612	4.4434	4.244	4.2538	4.6351	3.981	4.6473	6.5421	5.9908	5.78	5.7101	5.4391	5.1161
neg_5967	Pantetheine	metab_15149	yes	down	C00831	neg	496-65-1	277.1224753	4.145666667	M-H	C11H22N2O4S	-	81.8	HMDB0003426	-	-	map00770	Metabolism	Metabolism of cofactors and vitamins	Organic acids and derivatives	Carboxylic acids and derivatives	Amino acids, peptides, and analogues	-	81.8	Pantothenate and CoA biosynthesis	Pantothenate and CoA biosynthesis	2.113	2.0628	0.7446	0.01636	0.1193	4.4575	2.8181	2.5068	4.5026	2.8114	4.8548	5.0008	4.9003	4.9999	4.8598	4.5984	5.1222
neg_6037	Xi-2,3-Dihydro-2-oxo-1H-indole-3-acetic acid	metab_15219	yes	down	-	neg	2971-31-5	236.0560039	3.923066667	M+FA-H	C10H9NO3	-	63	HMDB0035514	-	-	-	-	-	Organoheterocyclic compounds	Indoles and derivatives	Indolyl carboxylic acids and derivatives	-	63	-	-	2.1464	2.0327	0.7607	0.006278	0.06996	4.3917	3.7153	2.4814	4.2982	2.8019	3.6178	4.4088	4.662	4.8791	4.7059	4.8154	4.5371
neg_6225	7-Methylinosine	metab_15407	yes	down	-	neg	20245-33-4	264.0875471	3.47285	M-H2O-H	C11H15N4O5+	-	50.4	HMDB0003950	-	-	-	-	-	Lipids and lipid-like molecules	Fatty Acyls	Fatty acyl thioesters	-	50.4	-	-	2.133	1.882	0.7596	0.03545	0.1857	4.5407	3.0898	3.4412	4.2332	3.0832	2.8452	4.3962	4.6988	3.0685	4.8402	5.3686	5.5792
neg_6233	Trans-p-Menthane-7,8-diol 8-glucoside	metab_15415	yes	down	-	neg	217962-31-7	371.1456889	3.460333333	M+K-2H	C16H30O7	-	61.8	HMDB0033231	-	-	-	-	-	Organic oxygen compounds	Organooxygen compounds	Carbohydrates and carbohydrate conjugates	-	61.8	-	-	2.9756	2.61	0.6003	0.01261	0.1018	3.0135	3.0189	2.7074	3.0135	3.0122	2.7743	3.0757	4.1767	3.2418	5.8442	6.3302	6.5479
neg_6279	Hydroxyphenyllactic acid	metab_15461	yes	down	C03672	neg	306-23-0	181.0499211	3.373566667	M-H	C9H10O4	54.1	-	HMDB0000755	-	-	-	-	-	Phenylpropanoids and polyketides	Phenylpropanoic acids	Not Available	54.1	-	-	-	1.7188	1.5024	0.8699	0.01421	0.1099	4.2154	4.8298	4.1274	4.5956	4.3578	4.1875	4.8314	5.1932	4.2127	5.2802	5.1779	5.5569
neg_6308	Flavin adenine dinucleotide (FAD)	metab_15490	yes	down	-	neg	-	784.1511952	3.307333333	M-H	C27H33N9O15P2	65	-	-	-	-	-	-	-	-	-	-	65	-	-	-	2.2664	2.1438	0.8161	0.002608	0.04065	6.0051	4.55	4.9452	6.1366	4.5433	4.8895	6.4206	6.3529	6.1716	6.4155	6.3603	6.3473
neg_6321	5-Methoxytryptophan	metab_15503	yes	down	-	neg	2504-22-5	233.0928158	3.293316667	M-H	C12H14N2O3	-	74.1	HMDB0002339	-	-	-	-	-	Organoheterocyclic compounds	Indoles and derivatives	Tryptamines and derivatives	-	74.1	-	-	2.1276	1.9522	0.8074	0.000108	0.006245	3.9451	3.9326	3.4679	3.7915	3.652	3.2168	4.5261	4.5101	4.2456	4.8508	4.6515	4.4732
neg_6377	B-D-Xylopyranosyl-(1->4)-a-L-rhamnopyranosyl-(1->2)-L-arabinose	metab_15559	yes	down	-	neg	-	409.1362751	3.22645	M-H2O-H	C16H28O13	-	62.1	HMDB0041221	-	-	-	-	-	Organic oxygen compounds	Organooxygen compounds	Carbohydrates and carbohydrate conjugates	-	62.1	-	-	2.1911	1.9286	0.7721	0.01192	0.1006	3.5216	3.7753	3.8648	3.567	3.2017	3.7618	3.2653	5.482	4.1846	5.1002	4.9123	5.1472
neg_6391	Tryptophyl-Proline	metab_15573	yes	down	-	neg	-	346.1406157	3.209033333	M+FA-H	C16H19N3O3	-	61.6	HMDB0029091	-	-	-	-	-	Organic acids and derivatives	Carboxylic acids and derivatives	Amino acids, peptides, and analogues	-	61.6	-	-	2.2015	1.9409	0.7962	0.02546	0.1558	4.9837	5.3612	4.6083	5.5273	3.7072	3.1594	5.2516	6.33	4.8818	6.0327	5.8411	6.014
neg_6406	Glycyl-Phenylalanine	metab_15588	yes	down	-	neg	-	221.0926922	3.175333333	M-H	C11H14N2O3	-	51.8	HMDB0028848	-	-	-	-	-	Organic acids and derivatives	Carboxylic acids and derivatives	Amino acids, peptides, and analogues	-	51.8	-	-	1.6719	1.5772	0.8769	0.01635	0.1193	5.5365	5.034	5.3358	5.6989	4.2656	5.6336	5.4325	6.3173	6.1967	6.1257	5.8153	6.0424
neg_6568	3,4,5-trihydroxy-6-{2-[(1E)-3-(4-methoxyphenyl)-3-oxoprop-1-en-1-yl]phenoxy}oxane-2-carboxylic acid	metab_15750	yes	down	-	neg	-	467.078111	2.899316667	M+K-2H	C22H22O9	-	86.6	HMDB0135620	-	-	-	-	-	-	-	-	-	86.6	-	-	1.8596	1.9826	0.7449	0.02463	0.1527	3.7295	3.1528	3.8681	4.3743	3.1462	2.9081	5.5869	3.2345	4.9972	3.8355	5.5023	5.2768
neg_6572	Abscisic alcohol 11-glucoside	metab_15754	yes	down	-	neg	145153-00-0	393.1882208	2.8953	M-H2O-H	C21H32O8	-	64.4	HMDB0039636	-	-	-	-	-	Lipids and lipid-like molecules	Prenol lipids	Terpene glycosides	-	64.4	-	-	2.1584	1.9532	0.7521	0.03371	0.1789	3.075	4.2387	3.296	2.923	3.496	4.0668	2.9852	5.892	4.0989	5.3028	4.6742	5.0948
neg_6667	Gamma-Glutamylphenylalanine	metab_15849	yes	down	-	neg	7432-24-8	293.1142536	2.77695	M-H	C14H18N2O5	-	83.7	HMDB0000594	-	-	-	-	-	Organic acids and derivatives	Carboxylic acids and derivatives	Amino acids, peptides, and analogues	-	83.7	-	-	1.5179	1.4775	0.9031	0.01876	0.1306	6.2934	5.5283	5.8665	6.4501	5.0551	5.9908	6.1517	6.5732	6.7604	6.5398	6.4904	6.4398
neg_6681	3,4,5-trihydroxy-6-[(4-hydroxy-7-methoxy-2,2-dimethyl-3,4-dihydro-2H-1-benzopyran-5-yl)oxy]oxane-2-carboxylic acid	metab_15863	yes	up	-	neg	-	381.1177733	2.764633333	M-H2O-H	C18H24O10	-	56.3	HMDB0125816	-	-	-	-	-	-	-	-	-	56.3	-	-	1.8163	1.7934	1.2022	0.004286	0.05449	4.6002	5.6165	5.1387	4.4857	5.7467	5.0879	3.8823	4.4646	4.3071	4.5283	4.0005	4.3323
neg_6846	Glycyltyrosine	metab_16028	yes	down	-	neg	658-79-7	237.0877588	2.562366667	M-H	C11H14N2O4	-	54.2	HMDB0028853	-	-	-	-	-	Organic acids and derivatives	Carboxylic acids and derivatives	Amino acids, peptides, and analogues	-	54.2	-	-	1.3347	1.2799	0.9129	0.02859	0.1647	5.6233	5.1678	5.4985	5.6431	4.4911	5.5165	5.4496	5.9659	5.9917	5.9285	5.7606	5.8906
neg_6918	Xanthosine	metab_16100	yes	up	C01762	neg	146-80-5	283.0683495	2.42995	M-H	C10H12N4O6	54.2	-	HMDB0000299	-	-	map01100;map02010;map00230;map00232	Metabolism;Environmental Information Processing;Metabolism;Metabolism	Global and overview maps;Membrane transport;Nucleotide metabolism;Biosynthesis of other secondary metabolites	Nucleosides, nucleotides, and analogues	Purine nucleosides	Not Available	54.2	-	Metabolic pathways; ABC transporters; Purine metabolism; Caffeine metabolism	Metabolic pathways; ABC transporters; Purine metabolism; Caffeine metabolism	1.0008	1.2646	1.0575	0.01893	0.1307	6.2206	5.9965	5.69	6.2251	5.6105	5.9191	5.6246	5.4416	5.608	5.7427	5.7435	5.5641
neg_7115	3'-Amino-3'-deoxythimidine	metab_16295	yes	down	-	neg	-	286.104279	2.055483333	M+FA-H	C10H15N3O4	-	60.7	HMDB0060750	-	-	-	-	-	Nucleosides, nucleotides, and analogues	Pyrimidine nucleosides	Pyrimidine 2'',3''-dideoxyribonucleosides	-	60.7	-	-	1.0914	1.0198	0.9499	0.0274	0.1622	5.7228	5.2555	5.3592	5.7837	5.2301	5.5343	5.7303	5.8609	5.5226	5.9209	5.7774	5.809
neg_7134	Tyrosyl-Gamma-glutamate	metab_16314	yes	down	-	neg	-	308.1250892	1.98365	M-H	C14H19N3O5	-	62.5	HMDB0029119	-	-	-	-	-	Organic acids and derivatives	Carboxylic acids and derivatives	Amino acids, peptides, and analogues	-	62.5	-	-	1.8713	1.718	0.7997	0.02364	0.1498	4.2416	3.3307	3.0286	4.1312	3.3241	4.1561	3.3876	5.0556	5.2974	4.818	4.5525	4.6651
neg_7142	L-Tyrosine	metab_16322	yes	down	C00082	neg	60-18-4	180.0658748	1.953316667	M-H	C9H11NO3	81.2	-	HMDB0000158	Peptides	Amino acids	map01100;map00350;map00730;map00130;map04728;map00998;map01230;map05031;map05012;map01210;map00360;map04974;map00970;map00261;map05034;map00400;map05030;map05230;map04916;map04917	Metabolism;Metabolism;Metabolism;Metabolism;Organismal Systems;Metabolism;Metabolism;Human Diseases;Human Diseases;Metabolism;Metabolism;Organismal Systems;Genetic Information Processing;Metabolism;Human Diseases;Metabolism;Human Diseases;Human Diseases;Organismal Systems;Organismal Systems	Global and overview maps;Amino acid metabolism;Metabolism of cofactors and vitamins;Metabolism of cofactors and vitamins;Nervous system;Biosynthesis of other secondary metabolites;Global and overview maps;Substance dependence;Neurodegenerative disease;Global and overview maps;Amino acid metabolism;Digestive system;Translation;Biosynthesis of other secondary metabolites;Substance dependence;Amino …	Organic acids and derivatives	Carboxylic acids and derivatives	Amino acids, peptides, and analogues	81.2	-	Metabolic pathways; Tyrosine metabolism; Thiamine metabolism; Ubiquinone and other terpenoid-quinone biosynthesis; Dopaminergic synapse; Biosynthesis of various secondary metabolites - part 2; Biosynthesis of amino acids; Amphetamine addiction; Parkinson disease; 2-Oxocarboxylic acid metabolism; Phenylalanine metabolism; Protein digestion and absorption; Aminoacyl-tRNA biosynthesis; Monobactam bi…	Metabolic pathways; Tyrosine metabolism; Thiamine metabolism; Ubiquinone and other terpenoid-quinone biosynthesis; Dopaminergic synapse; Biosynthesis of various secondary metabolites - part 2; Biosynthesis of amino acids; Amphetamine addiction; Parkinson disease; 2-Oxocarboxylic acid metabolism; Phenylalanine metabolism; Protein digestion and absorption; Aminoacyl-tRNA biosynthesis; Monobactam bi…	1.6443	1.5319	0.9233	0.0001503	0.007184	6.2771	6.344	6.4918	6.3354	6.3083	6.2382	6.8512	6.7783	6.6494	7.2056	6.951	6.7145
neg_7199	Xanthine	metab_16378	yes	up	C00385	neg	69-89-6	151.0252746	1.754866667	M-H	C5H4N4O2	90.7	-	HMDB0000292	-	-	map01100;map00230;map00232	Metabolism;Metabolism;Metabolism	Global and overview maps;Nucleotide metabolism;Biosynthesis of other secondary metabolites	Organoheterocyclic compounds	Imidazopyrimidines	Purines and purine derivatives	90.7	-	Metabolic pathways; Purine metabolism; Caffeine metabolism	Metabolic pathways; Purine metabolism; Caffeine metabolism	1.4335	1.5451	1.0623	0.0001395	0.00714	8.1732	8.0152	7.7132	8.2104	8.0061	7.8526	7.5243	7.5644	7.505	7.5005	7.4808	7.5806
neg_7240	8-Hydroxyguanine	metab_16419	yes	down	C20155	neg	5614-64-2	166.0362364	1.6131	M-H	C5H5N5O2	-	57.7	HMDB0002032	-	-	-	-	-	Organoheterocyclic compounds	Imidazopyrimidines	Purines and purine derivatives	-	57.7	-	-	1.3958	1.3648	0.9124	0.01229	0.1009	5.9355	5.5681	5.8131	5.8972	4.9442	6.0113	6.4477	5.9549	6.229	6.4411	6.2229	6.1541
neg_7252	1-(beta-D-Ribofuranosyl)-1,4-dihydronicotinamide	metab_16431	yes	down	C15497	neg	-	301.1039655	1.583283333	M+FA-H	C11H16N2O5	-	60.8	HMDB0011648;HMDB0011643	-	-	-	-	-	Organic oxygen compounds	Organooxygen compounds	Carbohydrates and carbohydrate conjugates	-	60.8	-	-	3.1455	2.7129	0.5184	0.008608	0.08438	2.2822	2.2876	1.978	2.2822	2.2809	2.0443	2.3442	5.6974	2.2663	5.2462	4.6856	5.1427
neg_7266	Xanthopterin	metab_16445	yes	up	-	neg	-	178.0362827	1.548516667	M-H	C6H5N5O2	71.4	-	-	-	-	-	-	-	-	-	-	71.4	-	-	-	2.0327	2.1182	1.1555	1.72E-05	0.002075	6.7079	6.475	6.288	6.8217	6.4206	6.3419	5.8046	5.4477	5.7213	5.8617	5.483	5.4815
neg_7327	Uridine monophosphate (UMP)	metab_16505	yes	down	-	neg	-	323.0283464	1.3339	M-H	C9H13N2O9P	60	-	-	-	-	-	-	-	-	-	-	60	-	-	-	2.0201	1.9426	0.8621	0.01168	0.0996	7.3303	5.647	6.0315	7.1982	5.4161	6.5557	7.2737	7.4827	7.1745	7.4893	7.508	7.3597
neg_7337	14-(acetyloxy)-5,15-dihydroxy-9-oxo-8,17-dioxatetracyclo[8.7.0.0?,?.0??,??]heptadeca-1(10),2(7),3,5,11,13,15-heptaen-13-yl acetate	metab_16515	yes	down	-	neg	-	420.9957768	1.308816667	M+K-2H	C19H12O9	-	59.9	HMDB0128427	-	-	-	-	-	-	-	-	-	59.9	-	-	1.5985	1.4842	0.8794	0.005551	0.06446	4.9036	4.2103	3.8984	4.667	4.2037	3.9654	4.9323	4.8531	4.7476	4.9364	5.0686	4.858
neg_7351	Ribonolactone	metab_16529	yes	down	C02674	neg	3/08/5336	169.0109318	1.260933333	M+Na-2H	C5H8O5	-	55.2	HMDB0001900	-	-	-	-	-	Organic oxygen compounds	Organooxygen compounds	Carbohydrates and carbohydrate conjugates	-	55.2	-	-	1.4192	1.3819	0.9201	0.0001149	0.006443	4.9636	4.9669	4.956	5.1282	4.9399	4.9481	5.6365	5.1945	5.3339	5.5215	5.3377	5.4792
neg_7375	GDP-L-fucose	metab_16553	yes	down	C00325	neg	15839-70-0	588.0752871	1.213583333	M-H	C16H25N5O15P2	92.4	-	HMDB0001095	-	-	map01100;map00520;map00051	Metabolism;Metabolism;Metabolism	Global and overview maps;Carbohydrate metabolism;Carbohydrate metabolism	Nucleosides, nucleotides, and analogues	Purine nucleotides	Purine nucleotide sugars	92.4	-	Metabolic pathways; Amino sugar and nucleotide sugar metabolism; Fructose and mannose metabolism	Metabolic pathways; Amino sugar and nucleotide sugar metabolism; Fructose and mannose metabolism	2.4944	2.3786	0.7866	3.83E-05	0.003321	4.766	4.6241	4.3122	5.4149	4.6175	4.3792	6.1088	5.6314	6.0228	5.9776	6.2005	5.8024
neg_7428	Niazicinin A	metab_16606	yes	down	-	neg	-	390.11545	1.097016667	M+Na-2H	C17H23NO8	-	65.1	HMDB0031947	-	-	-	-	-	Organic oxygen compounds	Organooxygen compounds	Carbohydrates and carbohydrate conjugates	-	65.1	-	-	1.8994	1.74	0.8467	0.0006098	0.01856	4.0818	4.0872	3.7753	4.1729	4.0806	4.0524	4.253	5.2648	4.743	4.8558	4.6019	4.9274
neg_7462	Deoxycytidine	metab_16640	yes	down	C00881	neg	951-77-9	272.0887118	1.048866667	M+FA-H	C9H13N3O4	-	51.7	HMDB0000014	Nucleic acids	Nucleosides	map00240;map01100;map02010	Metabolism;Metabolism;Environmental Information Processing	Nucleotide metabolism;Global and overview maps;Membrane transport	Nucleosides, nucleotides, and analogues	Pyrimidine nucleosides	Pyrimidine 2''-deoxyribonucleosides	-	51.7	Pyrimidine metabolism; Metabolic pathways; ABC transporters	Pyrimidine metabolism; Metabolic pathways; ABC transporters	2.3641	2.1511	0.7423	0.002674	0.04124	3.1408	3.3062	3.8019	3.4372	3.1395	3.5891	3.5137	5.4737	4.1915	4.9119	4.4887	4.9165
neg_7758	Glycyl-Aspartate	metab_16935	yes	down	-	neg	-	189.0509728	0.705883333	M-H	C6H10N2O5	-	58.7	HMDB0028837	-	-	-	-	-	Organic acids and derivatives	Carboxylic acids and derivatives	Amino acids, peptides, and analogues	-	58.7	-	-	1.3809	1.3981	0.8997	0.004056	0.05283	5.0582	4.5762	4.6514	4.9528	4.5696	4.3313	5.3683	5.3418	5.4871	4.9672	4.9883	5.1246
neg_7876	L-Serine	metab_17053	yes	down	C00065	neg	56-45-1	104.0343319	0.652166667	M-H	C3H7NO3	59.5	-	HMDB0000187	Peptides	Amino acids	map01100;map00630;map04978;map01200;map00920;map01502;map00600;map00270;map02010;map01230;map00970;map04974;map00260;map00261;map04071;map05230	Metabolism;Metabolism;Organismal Systems;Metabolism;Metabolism;Human Diseases;Metabolism;Metabolism;Environmental Information Processing;Metabolism;Genetic Information Processing;Organismal Systems;Metabolism;Metabolism;Environmental Information Processing;Human Diseases	Global and overview maps;Carbohydrate metabolism;Digestive system;Global and overview maps;Energy metabolism;Drug resistance: antimicrobial;Lipid metabolism;Amino acid metabolism;Membrane transport;Global and overview maps;Translation;Digestive system;Amino acid metabolism;Biosynthesis of other secondary metabolites;Signal transduction;Cancer: overview	Organic acids and derivatives	Carboxylic acids and derivatives	Amino acids, peptides, and analogues	59.5	-	Metabolic pathways; Glyoxylate and dicarboxylate metabolism; Mineral absorption; Carbon metabolism; Sulfur metabolism; Vancomycin resistance; Sphingolipid metabolism; Cysteine and methionine metabolism; ABC transporters; Biosynthesis of amino acids; Aminoacyl-tRNA biosynthesis; Protein digestion and absorption; Glycine, serine and threonine metabolism; Monobactam biosynthesis; Sphingolipid signal…	Metabolic pathways; Glyoxylate and dicarboxylate metabolism; Mineral absorption; Carbon metabolism; Sulfur metabolism; Vancomycin resistance; Sphingolipid metabolism; Cysteine and methionine metabolism; ABC transporters; Biosynthesis of amino acids; Aminoacyl-tRNA biosynthesis; Protein digestion and absorption; Glycine, serine and threonine metabolism; Monobactam biosynthesis; Sphingolipid signal…	1.16	1.1728	0.9405	0.0004555	0.01522	5.4316	5.1975	5.1776	5.2651	5.0299	5.17	5.6353	5.4788	5.6198	5.4261	5.4939	5.5953
neg_8043	3-Galactosyllactose	metab_17220	yes	down	-	neg	273932-91-5	539.1386457	0.590083333	M+Cl	C18H32O16	-	95.1	HMDB0006599	-	-	-	-	-	Organic oxygen compounds	Organooxygen compounds	Carbohydrates and carbohydrate conjugates	-	95.1	-	-	1.4904	1.2576	0.9335	0.02503	0.1544	6.4803	6.6701	6.4897	7.2114	7.0051	6.8189	6.8819	7.3913	6.8464	7.7167	7.4666	7.2672
neg_8403	Glycyl-Lysine	metab_17580	yes	down	-	neg	-	202.1191374	0.441383333	M-H	C8H17N3O3	-	76.2	HMDB0028846	-	-	-	-	-	Organic acids and derivatives	Carboxylic acids and derivatives	Amino acids, peptides, and analogues	-	76.2	-	-	1.0529	1.1031	0.9149	0.04897	0.2242	4.608	4.0946	4.3177	4.4161	3.4199	4.2887	4.5592	4.6177	4.7483	4.5045	4.4446	4.6109
neg_1289	Adenosine monophosphate	metab_17681	yes	down	C00946;C00020;C01367	neg	61-19-8	346.0555033	0.815083333	M-H	C10H14N5O7P	73.6	-	HMDB0003540;HMDB0011617;HMDB0000045	-;Nucleic acids;-	-;Nucleotides;-	map01100;map04068;map00230;map04740;map04024;map04934;map04923;map04152;map04925;map04924;map04927;map01523;map04022;map04928;map04211;map04742;map04150;map04151;map05032;map05012	Metabolism;Environmental Information Processing;Metabolism;Organismal Systems;Environmental Information Processing;Human Diseases;Organismal Systems;Environmental Information Processing;Organismal Systems;Organismal Systems;Organismal Systems;Human Diseases;Environmental Information Processing;Organismal Systems;Organismal Systems;Organismal Systems;Environmental Information Processing;Environmen…	Global and overview maps;Signal transduction;Nucleotide metabolism;Sensory system;Signal transduction;Endocrine and metabolic disease;Endocrine system;Signal transduction;Endocrine system;Endocrine system;Endocrine system;Drug resistance: antineoplastic;Signal transduction;Endocrine system;Aging;Sensory system;Signal transduction;Signal transduction;Substance dependence;Neurodegenerative disease	Nucleosides, nucleotides, and analogues	Ribonucleoside 3''-phosphates	Not Available	73.6	-	Metabolic pathways; FoxO signaling pathway; Purine metabolism; Olfactory transduction; cAMP signaling pathway; Cushing syndrome; Regulation of lipolysis in adipocytes; AMPK signaling pathway; Aldosterone synthesis and secretion; Renin secretion; Cortisol synthesis and secretion; Antifolate resistance; cGMP-PKG signaling pathway; Parathyroid hormone synthesis, secretion and action; Longevity regul…	Metabolic pathways; FoxO signaling pathway; Purine metabolism; Olfactory transduction; cAMP signaling pathway; Cushing syndrome; Regulation of lipolysis in adipocytes; AMPK signaling pathway; Aldosterone synthesis and secretion; Renin secretion; Cortisol synthesis and secretion; Antifolate resistance; cGMP-PKG signaling pathway; Parathyroid hormone synthesis, secretion and action; Longevity regul…	2.4267	2.357	0.7865	0.01202	0.1008	6.8448	4.2959	5.2007	7.0121	4.3782	6.481	7.3646	7.2877	7.162	7.3268	7.2869	7.0725
neg_6969	Amylose	metab_17682	yes	up	C00718	neg	9005-82-7;6118-87-2	415.1456648	2.281383333	M+FA-H	C2H6.[C12H20O11]n	-	60.5	HMDB0038852;HMDB0003403	-	-	map01100;map00500	Metabolism;Metabolism	Global and overview maps;Carbohydrate metabolism	Organic oxygen compounds	Organooxygen compounds	Carbohydrates and carbohydrate conjugates	-	60.5	Metabolic pathways; Starch and sucrose metabolism	Metabolic pathways; Starch and sucrose metabolism	1.1464	1.3046	1.0986	0.03965	0.1971	5.2636	5.5259	5.0126	6.1694	5.842	6.2024	4.9257	5.4584	4.9791	5.2896	5.2438	5.0657
neg_7515	Isocitrate	metab_17684	yes	down	C00311	neg	-	191.0190595	0.884016667	M-H	C6H8O7	68	-	HMDB0001874;HMDB0000193	Organic acids	Carboxylic acids	map01100;map00630;map01210;map01200;map01230;map04922;map00020;map05230	Metabolism;Metabolism;Metabolism;Metabolism;Metabolism;Organismal Systems;Metabolism;Human Diseases	Global and overview maps;Carbohydrate metabolism;Global and overview maps;Global and overview maps;Global and overview maps;Endocrine system;Carbohydrate metabolism;Cancer: overview	Organic acids and derivatives	Carboxylic acids and derivatives	Tricarboxylic acids and derivatives	68	-	Metabolic pathways; Glyoxylate and dicarboxylate metabolism; 2-Oxocarboxylic acid metabolism; Carbon metabolism; Biosynthesis of amino acids; Glucagon signaling pathway; Citrate cycle (TCA cycle); Central carbon metabolism in cancer	Metabolic pathways; Glyoxylate and dicarboxylate metabolism; 2-Oxocarboxylic acid metabolism; Carbon metabolism; Biosynthesis of amino acids; Glucagon signaling pathway; Citrate cycle (TCA cycle); Central carbon metabolism in cancer	1.9595	1.8551	0.8578	0.001072	0.0245	5.5421	4.501	5.368	5.677	4.8127	5.3209	6.1707	5.9876	5.931	6.1557	6.159	5.9952
neg_40	L-Glutamate	metab_17685	yes	down	C00025	neg	-	146.0449887	0.5287	M-H, M+Na-2H, M-H2O-H	C5H9NO4	86	-	HMDB0000148;HMDB0003339;HMDB0060475	Peptides;Hormones and transmitters	Amino acids;Neurotransmitters	map01200;map00330;map00220;map00250;map04072;map04216;map00630;map00430;map04964;map00471;map02010;map00860;map04080;map05016;map05017;map05014;map04727;map04742;map04723;map05031;map04721;map04720;map01100;map00480;map04540;map01210;map00340;map00524;map01230;map04068;map05034;map00660;map04724;map05030;map00650;map00910;map04974;map04713;map00970;map05230;map05033;map04730	Metabolism;Metabolism;Metabolism;Metabolism;Environmental Information Processing;Cellular Processes;Metabolism;Metabolism;Organismal Systems;Metabolism;Environmental Information Processing;Metabolism;Environmental Information Processing;Human Diseases;Human Diseases;Human Diseases;Organismal Systems;Organismal Systems;Organismal Systems;Human Diseases;Organismal Systems;Organismal Systems;Metabol…	Global and overview maps;Amino acid metabolism;Amino acid metabolism;Amino acid metabolism;Signal transduction;Cell growth and death;Carbohydrate metabolism;Metabolism of other amino acids;Excretory system;Metabolism of other amino acids;Membrane transport;Metabolism of cofactors and vitamins;Signaling molecules and interaction;Neurodegenerative disease;Neurodegenerative disease;Neurodegenerative…	Organic acids and derivatives	Carboxylic acids and derivatives	Amino acids, peptides, and analogues	86	-	Carbon metabolism; Arginine and proline metabolism; Arginine biosynthesis; Alanine, aspartate and glutamate metabolism; Phospholipase D signaling pathway; Ferroptosis; Glyoxylate and dicarboxylate metabolism; Taurine and hypotaurine metabolism; Proximal tubule bicarbonate reclamation; D-Glutamine and D-glutamate metabolism; ABC transporters; Porphyrin and chlorophyll metabolism; Neuroactive ligan…	Carbon metabolism; Arginine and proline metabolism; Arginine biosynthesis; Alanine, aspartate and glutamate metabolism; Phospholipase D signaling pathway; Ferroptosis; Glyoxylate and dicarboxylate metabolism; Taurine and hypotaurine metabolism; Proximal tubule bicarbonate reclamation; D-Glutamine and D-glutamate metabolism; ABC transporters; Porphyrin and chlorophyll metabolism; Neuroactive ligan…	1.353	1.3114	0.9381	0.0008901	0.02238	6.751	6.2359	6.4579	6.6307	6.2692	6.3734	7.0438	6.7804	6.8728	6.9088	6.8259	6.8395
neg_329	Malic acid	metab_17687	yes	down	C00149	neg	97-67-6	133.0133068	0.8288	M-H2O-H, M-H	C4H6O5	71.2	-	HMDB0000156	Organic acids	Carboxylic acids	map01100;map00630;map05211;map05200;map04964;map01200;map00620;map04922;map00020;map05230;map04742	Metabolism;Metabolism;Human Diseases;Human Diseases;Organismal Systems;Metabolism;Metabolism;Organismal Systems;Metabolism;Human Diseases;Organismal Systems	Global and overview maps;Carbohydrate metabolism;Cancer: specific types;Cancer: overview;Excretory system;Global and overview maps;Carbohydrate metabolism;Endocrine system;Carbohydrate metabolism;Cancer: overview;Sensory system	Organic acids and derivatives	Hydroxy acids and derivatives	Beta hydroxy acids and derivatives	71.2	-	Metabolic pathways; Glyoxylate and dicarboxylate metabolism; Renal cell carcinoma; Pathways in cancer; Proximal tubule bicarbonate reclamation; Carbon metabolism; Pyruvate metabolism; Glucagon signaling pathway; Citrate cycle (TCA cycle); Central carbon metabolism in cancer; Taste transduction	Metabolic pathways; Glyoxylate and dicarboxylate metabolism; Renal cell carcinoma; Pathways in cancer; Proximal tubule bicarbonate reclamation; Carbon metabolism; Pyruvate metabolism; Glucagon signaling pathway; Citrate cycle (TCA cycle); Central carbon metabolism in cancer; Taste transduction	1.8498	1.7802	0.8924	0.003257	0.04582	7.5054	6.3651	6.5507	7.2646	6.2232	6.9437	7.6729	7.4842	7.65	7.6657	7.7709	7.5365
neg_7153	Zeranol	metab_17691	yes	down	C14752	neg	26538-44-3;36455-72-8	359.1244884	1.929883333	M+K-2H	C18H26O5	-	57.9	HMDB0032702;HMDB0041824	-	-	-	-	-	Phenylpropanoids and polyketides	Macrolides and analogues	Not Available	-	57.9	-	-	1.9019	1.7561	0.8411	0.004429	0.05556	4.402	3.7709	5.004	4.9797	3.9327	4.59	5.2866	5.266	5.026	5.628	5.436	5.0809
