# Supplementary material for: Comparison of the gut microbiota and untargeted gut tissue metabolome of Chinese mitten crabs (Eriocheir sinensis) with different shell colors
Source: Front Microbiol. 2023 Jul 13;14:1218152. doi: 10.3389/fmicb.2023.1218152 (PMC10374289; doi:10.3389/fmicb.2023.1218152)
Supplement: Supplementary file 2 [file Data_Sheet_2.csv]

Supplementary Table 2. 102 KEGG pathway analysis of 159 differential gut tissue metabolites between RH and GH.
Num	First Category	Second Category	Pathway Description	Pathway_ID	Database	Ratio_in_study	Ratio_in_pop	Pvalue_uncorrected	Pvalue_corrected
1	Environmental Information Processing	Signal transduction	Sphingolipid signaling pathway	map04071	KEGG PATHWAY	Jan-39	3/135	0.6437	0.7724
1	Metabolism	Metabolism of other amino acids	beta-Alanine metabolism	map00410	KEGG PATHWAY	Jan-39	3/135	0.6437	0.7724
1	Organismal Systems	Endocrine system	Renin secretion	map04924	KEGG PATHWAY	Jan-39	3/135	0.6437	0.7724
1	Metabolism	Amino acid metabolism	Tryptophan metabolism	map00380	KEGG PATHWAY	Jan-39	3/135	0.6437	0.7724
1	Human Diseases	Drug resistance: antineoplastic	Antifolate resistance	map01523	KEGG PATHWAY	Jan-39	3/135	0.6437	0.7724
1	Human Diseases	Substance dependence	Nicotine addiction	map05033	KEGG PATHWAY	Jan-39	3/135	0.6437	0.7724
1	Cellular Processes	Cell growth and death	Ferroptosis	map04216	KEGG PATHWAY	Jan-39	3/135	0.6437	0.7724
1	Organismal Systems	Nervous system	Retrograde endocannabinoid signaling	map04723	KEGG PATHWAY	Jan-39	3/135	0.6437	0.7724
1	Metabolism	Lipid metabolism	Arachidonic acid metabolism	map00590	KEGG PATHWAY	Jan-39	4/135	0.749	0.8041
1	Human Diseases	Cancer: overview	Choline metabolism in cancer	map05231	KEGG PATHWAY	Jan-39	4/135	0.749	0.8041
1	Metabolism	Lipid metabolism	Sphingolipid metabolism	map00600	KEGG PATHWAY	Jan-39	4/135	0.749	0.8041
1	Metabolism	Amino acid metabolism	Glycine, serine and threonine metabolism	map00260	KEGG PATHWAY	Jan-39	5/135	0.8237	0.8573
1	Metabolism	Amino acid metabolism	Cysteine and methionine metabolism	map00270	KEGG PATHWAY	Jan-39	5/135	0.8237	0.8573
1	Metabolism	Metabolism of other amino acids	Glutathione metabolism	map00480	KEGG PATHWAY	Jan-39	5/135	0.8237	0.8573
1	Organismal Systems	Development and regeneration	Axon regeneration	map04361	KEGG PATHWAY	Jan-39	2/135	0.4959	0.9032
1	Metabolism	Lipid metabolism	Steroid biosynthesis	map00100	KEGG PATHWAY	Jan-39	2/135	0.4959	0.9032
1	Organismal Systems	Sensory system	Inflammatory mediator regulation of TRP channels	map04750	KEGG PATHWAY	Jan-39	2/135	0.4959	0.9032
1	Organismal Systems	Endocrine system	Aldosterone synthesis and secretion	map04925	KEGG PATHWAY	Jan-39	2/135	0.4959	0.9032
1	Organismal Systems	Endocrine system	Regulation of lipolysis in adipocytes	map04923	KEGG PATHWAY	Jan-39	2/135	0.4959	0.9032
1	Human Diseases	Neurodegenerative disease	Amyotrophic lateral sclerosis	map05014	KEGG PATHWAY	Jan-39	2/135	0.4959	0.9032
1	Metabolism	Carbohydrate metabolism	Starch and sucrose metabolism	map00500	KEGG PATHWAY	Jan-39	2/135	0.4959	0.9032
1	Organismal Systems	Sensory system	Olfactory transduction	map04740	KEGG PATHWAY	Jan-39	2/135	0.4959	0.9032
1	Metabolism	Carbohydrate metabolism	C5-Branched dibasic acid metabolism	map00660	KEGG PATHWAY	Jan-39	2/135	0.4959	0.9032
1	Metabolism	Carbohydrate metabolism	Pentose phosphate pathway	map00030	KEGG PATHWAY	Jan-39	2/135	0.4959	0.9032
1	Environmental Information Processing	Signal transduction	cAMP signaling pathway	map04024	KEGG PATHWAY	Jan-39	2/135	0.4959	0.9032
1	Organismal Systems	Nervous system	Long-term depression	map04730	KEGG PATHWAY	Jan-39	2/135	0.4959	0.9032
1	Organismal Systems	Endocrine system	Prolactin signaling pathway	map04917	KEGG PATHWAY	Jan-39	2/135	0.4959	0.9032
1	Cellular Processes	Cellular community - eukaryotes	Gap junction	map04540	KEGG PATHWAY	Jan-39	2/135	0.4959	0.9032
1	Metabolism	Energy metabolism	Sulfur metabolism	map00920	KEGG PATHWAY	Jan-39	2/135	0.4959	0.9032
1	Metabolism	Metabolism of other amino acids	Taurine and hypotaurine metabolism	map00430	KEGG PATHWAY	Jan-39	2/135	0.4959	0.9032
1	Metabolism	Metabolism of cofactors and vitamins	Thiamine metabolism	map00730	KEGG PATHWAY	Jan-39	2/135	0.4959	0.9032
1	Metabolism	Metabolism of other amino acids	D-Glutamine and D-glutamate metabolism	map00471	KEGG PATHWAY	Jan-39	2/135	0.4959	0.9032
1	Organismal Systems	Nervous system	GABAergic synapse	map04727	KEGG PATHWAY	Jan-39	2/135	0.4959	0.9032
1	Organismal Systems	Nervous system	Glutamatergic synapse	map04724	KEGG PATHWAY	Jan-39	2/135	0.4959	0.9032
1	Metabolism	Carbohydrate metabolism	Fructose and mannose metabolism	map00051	KEGG PATHWAY	Jan-39	2/135	0.4959	0.9032
1	Environmental Information Processing	Signal transduction	cGMP-PKG signaling pathway	map04022	KEGG PATHWAY	Jan-39	2/135	0.4959	0.9032
1	Metabolism	Amino acid metabolism	Phenylalanine, tyrosine and tryptophan biosynthesis	map00400	KEGG PATHWAY	Jan-39	2/135	0.4959	0.9032
1	Organismal Systems	Digestive system	Gastric acid secretion	map04971	KEGG PATHWAY	Jan-39	2/135	0.4959	0.9032
1	Metabolism	Energy metabolism	Nitrogen metabolism	map00910	KEGG PATHWAY	Jan-39	2/135	0.4959	0.9032
1	Organismal Systems	Environmental adaptation	Circadian entrainment	map04713	KEGG PATHWAY	Jan-39	2/135	0.4959	0.9032
1	Environmental Information Processing	Signal transduction	mTOR signaling pathway	map04150	KEGG PATHWAY	Jan-39	2/135	0.4959	0.9032
1	Environmental Information Processing	Signal transduction	AMPK signaling pathway	map04152	KEGG PATHWAY	Jan-39	2/135	0.4959	0.9032
1	Organismal Systems	Digestive system	Bile secretion	map04976	KEGG PATHWAY	Jan-39	7/135	0.9139	0.9229
1	Metabolism	Lipid metabolism	Glycerophospholipid metabolism	map00564	KEGG PATHWAY	Jan-39	8/135	0.9401	0.9401
1	Metabolism	Metabolism of cofactors and vitamins	Folate biosynthesis	map00790	KEGG PATHWAY	Jan-39	1/135	0.2889	1
1	Environmental Information Processing	Signal transduction	Phospholipase D signaling pathway	map04072	KEGG PATHWAY	Jan-39	1/135	0.2889	1
1	Environmental Information Processing	Signal transduction	Phosphatidylinositol signaling system	map04070	KEGG PATHWAY	Jan-39	1/135	0.2889	1
1	Human Diseases	Cancer: specific types	Renal cell carcinoma	map05211	KEGG PATHWAY	Jan-39	1/135	0.2889	1
1	Metabolism	Carbohydrate metabolism	Butanoate metabolism	map00650	KEGG PATHWAY	Jan-39	1/135	0.2889	1
1	Metabolism	Metabolism of cofactors and vitamins	Porphyrin and chlorophyll metabolism	map00860	KEGG PATHWAY	Jan-39	1/135	0.2889	1
1	Metabolism	Carbohydrate metabolism	Inositol phosphate metabolism	map00562	KEGG PATHWAY	Jan-39	1/135	0.2889	1
1	Human Diseases	Neurodegenerative disease	Huntington disease	map05016	KEGG PATHWAY	Jan-39	1/135	0.2889	1
1	Human Diseases	Neurodegenerative disease	Spinocerebellar ataxia	map05017	KEGG PATHWAY	Jan-39	1/135	0.2889	1
1	Organismal Systems	Endocrine system	Parathyroid hormone synthesis, secretion and action	map04928	KEGG PATHWAY	Jan-39	1/135	0.2889	1
1	Organismal Systems	Endocrine system	Cortisol synthesis and secretion	map04927	KEGG PATHWAY	Jan-39	1/135	0.2889	1
1	Metabolism	Metabolism of cofactors and vitamins	Ubiquinone and other terpenoid-quinone biosynthesis	map00130	KEGG PATHWAY	Jan-39	1/135	0.2889	1
1	Metabolism	Carbohydrate metabolism	Pyruvate metabolism	map00620	KEGG PATHWAY	Jan-39	1/135	0.2889	1
1	Human Diseases	Substance dependence	Morphine addiction	map05032	KEGG PATHWAY	Jan-39	1/135	0.2889	1
1	Organismal Systems	Endocrine system	Melanogenesis	map04916	KEGG PATHWAY	Jan-39	1/135	0.2889	1
1	Organismal Systems	Aging	Longevity regulating pathway	map04211	KEGG PATHWAY	Jan-39	1/135	0.2889	1
1	Organismal Systems	Nervous system	Dopaminergic synapse	map04728	KEGG PATHWAY	Jan-39	1/135	0.2889	1
1	Organismal Systems	Nervous system	Long-term potentiation	map04720	KEGG PATHWAY	Jan-39	1/135	0.2889	1
1	Human Diseases	Cancer: overview	Pathways in cancer	map05200	KEGG PATHWAY	Jan-39	1/135	0.2889	1
1	Metabolism	Biosynthesis of other secondary metabolites	Staurosporine biosynthesis	map00404	KEGG PATHWAY	Jan-39	1/135	0.2889	1
1	Metabolism	Biosynthesis of other secondary metabolites	Biosynthesis of various secondary metabolites - part 2	map00998	KEGG PATHWAY	Jan-39	1/135	0.2889	1
1	Human Diseases	Endocrine and metabolic disease	Cushing syndrome	map04934	KEGG PATHWAY	Jan-39	1/135	0.2889	1
1	Environmental Information Processing	Signal transduction	PI3K-Akt signaling pathway	map04151	KEGG PATHWAY	Jan-39	1/135	0.2889	1
2	Metabolism	Amino acid metabolism	Histidine metabolism	map00340	KEGG PATHWAY	Feb-39	4/135	0.3279	0.6557
2	Metabolism	Biosynthesis of other secondary metabolites	Monobactam biosynthesis	map00261	KEGG PATHWAY	Feb-39	4/135	0.3279	0.6557
2	Metabolism	Metabolism of cofactors and vitamins	Pantothenate and CoA biosynthesis	map00770	KEGG PATHWAY	Feb-39	4/135	0.3279	0.6557
2	Metabolism	Carbohydrate metabolism	Amino sugar and nucleotide sugar metabolism	map00520	KEGG PATHWAY	Feb-39	4/135	0.3279	0.6557
2	Metabolism	Amino acid metabolism	Arginine biosynthesis	map00220	KEGG PATHWAY	Feb-39	7/135	0.6527	0.7159
2	Metabolism	Carbohydrate metabolism	Citrate cycle (TCA cycle)	map00020	KEGG PATHWAY	Feb-39	2/135	0.0819	0.9285
2	Organismal Systems	Endocrine system	Glucagon signaling pathway	map04922	KEGG PATHWAY	Feb-39	2/135	0.0819	0.9285
2	Human Diseases	Substance dependence	Alcoholism	map05034	KEGG PATHWAY	Feb-39	2/135	0.0819	0.9285
2	Human Diseases	Substance dependence	Cocaine addiction	map05030	KEGG PATHWAY	Feb-39	2/135	0.0819	0.9285
2	Human Diseases	Immune disease	Asthma	map05310	KEGG PATHWAY	Feb-39	2/135	0.0819	0.9285
2	Metabolism	Amino acid metabolism	Tyrosine metabolism	map00350	KEGG PATHWAY	Feb-39	2/135	0.0819	0.9285
2	Human Diseases	Drug resistance: antimicrobial	Vancomycin resistance	map01502	KEGG PATHWAY	Feb-39	2/135	0.0819	0.9285
2	Metabolism	Biosynthesis of other secondary metabolites	Caffeine metabolism	map00232	KEGG PATHWAY	Feb-39	2/135	0.0819	0.9285
2	Human Diseases	Substance dependence	Amphetamine addiction	map05031	KEGG PATHWAY	Feb-39	2/135	0.0819	0.9285
2	Metabolism	Biosynthesis of other secondary metabolites	Neomycin, kanamycin and gentamicin biosynthesis	map00524	KEGG PATHWAY	Feb-39	2/135	0.0819	0.9285
2	Human Diseases	Endocrine and metabolic disease	Insulin resistance	map04931	KEGG PATHWAY	Feb-39	2/135	0.0819	0.9285
2	Organismal Systems	Excretory system	Proximal tubule bicarbonate reclamation	map04964	KEGG PATHWAY	Feb-39	3/135	0.2002	1
2	Human Diseases	Neurodegenerative disease	Parkinson disease	map05012	KEGG PATHWAY	Feb-39	3/135	0.2002	1
2	Organismal Systems	Immune system	Fc epsilon RI signaling pathway	map04664	KEGG PATHWAY	Feb-39	3/135	0.2002	1
2	Organismal Systems	Nervous system	Serotonergic synapse	map04726	KEGG PATHWAY	Feb-39	3/135	0.2002	1
2	Organismal Systems	Nervous system	Synaptic vesicle cycle	map04721	KEGG PATHWAY	Feb-39	3/135	0.2002	1
2	Environmental Information Processing	Signal transduction	FoxO signaling pathway	map04068	KEGG PATHWAY	Feb-39	3/135	0.2002	1
3	Organismal Systems	Sensory system	Taste transduction	map04742	KEGG PATHWAY	Mar-39	7/135	0.3255	0.6777
3	Metabolism	Amino acid metabolism	Arginine and proline metabolism	map00330	KEGG PATHWAY	Mar-39	7/135	0.3255	0.6777
3	Environmental Information Processing	Signaling molecules and interaction	Neuroactive ligand-receptor interaction	map04080	KEGG PATHWAY	Mar-39	12/135	0.7314	0.7936
3	Metabolism	Amino acid metabolism	Phenylalanine metabolism	map00360	KEGG PATHWAY	Mar-39	4/135	0.0725	1
3	Organismal Systems	Digestive system	Mineral absorption	map04978	KEGG PATHWAY	Mar-39	4/135	0.0725	1
4	Metabolism	Carbohydrate metabolism	Glyoxylate and dicarboxylate metabolism	map00630	KEGG PATHWAY	Apr-39	6/135	0.0577	1
5	Metabolism	Nucleotide metabolism	Pyrimidine metabolism	map00240	KEGG PATHWAY	May-39	15/135	0.4467	0.8284
5	Metabolism	Amino acid metabolism	Alanine, aspartate and glutamate metabolism	map00250	KEGG PATHWAY	May-39	8/135	0.0446	1
5	Genetic Information Processing	Translation	Aminoacyl-tRNA biosynthesis	map00970	KEGG PATHWAY	May-39	8/135	0.0446	1
6	Environmental Information Processing	Membrane transport	ABC transporters	map02010	KEGG PATHWAY	Jun-39	20/135	0.5482	0.6657
6	Organismal Systems	Digestive system	Protein digestion and absorption	map04974	KEGG PATHWAY	Jun-39	10/135	0.0339	1
7	Human Diseases	Cancer: overview	Central carbon metabolism in cancer	map05230	KEGG PATHWAY	Jul-39	10/135	0.0063	0.6473
9	Metabolism	Nucleotide metabolism	Purine metabolism	map00230	KEGG PATHWAY	Sep-39	20/135	0.0758	0.9667
